# Supplementary material for: Is Implicit Motor Learning Preserved after Stroke? A Systematic Review with Meta-Analysis
Source: PLoS One. 2016 Dec 16;11(12):e0166376. doi: 10.1371/journal.pone.0166376 (PMC5161313; doi:10.1371/journal.pone.0166376)
Supplement: S1 File — (RM5) [file pone.0166376.s002.rm5]

<?xml version="1.0" encoding="ISO-8859-1" standalone="no"?>
<COCHRANE_REVIEW DESCRIPTION="" DOI="" GROUP_ID="" ID="939115072909265152" MERGED_FROM="" MODIFIED="2016-04-20 10:06:46 +0200" MODIFIED_BY="[Empty name]" REVIEW_NO="" REVMAN_SUB_VERSION="5.3.5 " REVMAN_VERSION="5" SPLIT_FROM="" STAGE="R" STATUS="A" TYPE="INTERVENTION" VERSION_NO="0.0">
<COVER_SHEET MODIFIED="2015-07-29 09:26:51 +0200" MODIFIED_BY="[Empty name]">
<TITLE MODIFIED="2015-07-29 09:26:51 +0200" MODIFIED_BY="[Empty name]">Implicit motor learning in patients with stroke</TITLE>
<CONTACT>
<PERSON ID="????" ROLE="UNKNOWN">
<PREFIX/>
<FIRST_NAME/>
<MIDDLE_INITIALS/>
<LAST_NAME/>
<SUFFIX/>
<POSITION/>
<EMAIL_1/>
<EMAIL_2/>
<URL/>
<MOBILE_PHONE/>
<ADDRESS>
<DEPARTMENT/>
<ORGANISATION/>
<ADDRESS_1/>
<ADDRESS_2/>
<CITY/>
<ZIP/>
<REGION/>
<COUNTRY CODE="NONE">Other</COUNTRY>
<PHONE_1/>
<PHONE_2/>
<FAX_1/>
<FAX_2/>
</ADDRESS>
<FOOTNOTE/>
</PERSON>
</CONTACT>
<CREATORS>
<PERSON ID="????" ROLE="AUTHOR">
<PREFIX/>
<FIRST_NAME/>
<MIDDLE_INITIALS/>
<LAST_NAME/>
<SUFFIX/>
<POSITION/>
<EMAIL_1/>
<EMAIL_2/>
<URL/>
<MOBILE_PHONE/>
<ADDRESS>
<DEPARTMENT/>
<ORGANISATION/>
<ADDRESS_1/>
<ADDRESS_2/>
<CITY/>
<ZIP/>
<REGION/>
<COUNTRY CODE="NONE">Other</COUNTRY>
<PHONE_1/>
<PHONE_2/>
<FAX_1/>
<FAX_2/>
</ADDRESS>
<FOOTNOTE/>
</PERSON>
</CREATORS>
<DATES>
<UP_TO_DATE>
<DATE DAY="" MONTH="" YEAR=""/>
</UP_TO_DATE>
<LAST_SEARCH>
<DATE DAY="" MONTH="" YEAR=""/>
</LAST_SEARCH>
<NEXT_STAGE>
<DATE DAY="" MONTH="" YEAR=""/>
</NEXT_STAGE>
<PROTOCOL_PUBLISHED ISSUE="" YEAR=""/>
<REVIEW_PUBLISHED ISSUE="" YEAR=""/>
<LAST_CITATION_ISSUE ISSUE="" YEAR=""/>
</DATES>
<WHATS_NEW/>
<HISTORY/>
<SOURCES_OF_SUPPORT>
<INTERNAL_SOURCES/>
<EXTERNAL_SOURCES/>
</SOURCES_OF_SUPPORT>
<MESH_TERMS VERIFIED="NO"/>
<KEYWORDS/>
</COVER_SHEET>
<MAIN_TEXT>
<SUMMARY>
<TITLE>[Summary title]</TITLE>
<SUMMARY_BODY>
<P>[Summary text]</P>
</SUMMARY_BODY>
</SUMMARY>
<ABSTRACT>
<ABS_BACKGROUND/>
<ABS_OBJECTIVES/>
<ABS_SEARCH_STRATEGY/>
<ABS_SELECTION_CRITERIA/>
<ABS_DATA_COLLECTION/>
<ABS_RESULTS/>
<ABS_CONCLUSIONS/>
</ABSTRACT>
<BODY>
<BACKGROUND>
<CONDITION/>
<INTERVENTION/>
<THEORY/>
<IMPORTANCE/>
</BACKGROUND>
<OBJECTIVES/>
<METHODS>
<SELECTION_CRITERIA>
<CRIT_STUDIES/>
<CRIT_PARTICIPANTS/>
<CRIT_INTERVENTIONS/>
<CRIT_OUTCOMES>
<CRIT_OUTCOMES_PRIMARY/>
<CRIT_OUTCOMES_SECONDARY/>
</CRIT_OUTCOMES>
</SELECTION_CRITERIA>
<SEARCH_METHODS>
<ELECTRONIC_SEARCHES/>
<OTHER_SEARCHES/>
</SEARCH_METHODS>
<DATA_COLLECTION>
<STUDY_SELECTION/>
<DATA_EXTRACTION/>
<QUALITY_ASSESSMENT/>
<EFFECT_MEASURES/>
<UNIT_OF_ANALYSIS/>
<MISSING_DATA/>
<HETEROGENEITY_ASSESSMENT/>
<BIAS_ASSESSMENT/>
<DATA_SYNTHESIS/>
<SUBGROUP_ANALYSIS/>
<SENSITIVITY_ANALYSIS/>
</DATA_COLLECTION>
</METHODS>
<RESULTS>
<STUDY_DESCRIPTION>
<SEARCH_RESULTS/>
<INCLUDED_STUDIES_DESCR/>
<EXCLUDED_STUDIES_DESCR/>
</STUDY_DESCRIPTION>
<STUDY_QUALITY>
<ALLOCATION/>
<BLINDING/>
<EXCLUSIONS/>
<SELECTIVE_REPORTING/>
<OTHER_BIAS_SOURCES/>
</STUDY_QUALITY>
<INTERVENTION_EFFECTS/>
</RESULTS>
<DISCUSSION>
<SUMMARY_OF_RESULTS/>
<APPLICABILITY_OF_FINDINGS/>
<QUALITY_OF_EVIDENCE/>
<POTENTIAL_BIASES/>
<AGREEMENT/>
</DISCUSSION>
<CONCLUSIONS>
<IMPLICATIONS_PRACTICE/>
<IMPLICATIONS_RESEARCH/>
</CONCLUSIONS>
</BODY>
<ACKNOWLEDGEMENTS/>
<CONFLICT_OF_INTEREST/>
<CONTRIBUTIONS/>
<PRO_REV_DIFF/>
<PUBLIC_NOTES/>
</MAIN_TEXT>
<STUDIES_AND_REFERENCES MODIFIED="2015-09-18 12:19:09 +0200" MODIFIED_BY="[Empty name]">
<STUDIES MODIFIED="2015-09-18 12:19:09 +0200" MODIFIED_BY="[Empty name]">
<INCLUDED_STUDIES MODIFIED="2015-09-18 12:19:09 +0200" MODIFIED_BY="[Empty name]">
<STUDY DATA_SOURCE="PUB" ID="STD-Boyd_x002c_-2001-_x002d_-combined" MODIFIED="2015-07-30 14:17:50 +0200" MODIFIED_BY="[Empty name]" NAME="Boyd, 2001 - combined" YEAR="2001">
<REFERENCE PRIMARY="NO" TYPE="JOURNAL_ARTICLE">
<IDENTIFIERS/>
</REFERENCE>
<IDENTIFIERS/>
</STUDY>
<STUDY DATA_SOURCE="PUB" ID="STD-Boyd_x002c_-2001-_x002d_-extended-practice-group" MODIFIED="2015-07-29 10:05:17 +0200" MODIFIED_BY="[Empty name]" NAME="Boyd, 2001 - extended practice group" YEAR="2001">
<REFERENCE PRIMARY="NO" TYPE="JOURNAL_ARTICLE">
<IDENTIFIERS/>
</REFERENCE>
<IDENTIFIERS/>
</STUDY>
<STUDY DATA_SOURCE="MIX" ID="STD-Boyd_x002c_-2001-_x002d_-short-practice-group" MODIFIED="2015-07-29 10:04:36 +0200" MODIFIED_BY="[Empty name]" NAME="Boyd, 2001 - short practice group" YEAR="2001">
<REFERENCE PRIMARY="NO" TYPE="JOURNAL_ARTICLE">
<IDENTIFIERS/>
</REFERENCE>
<IDENTIFIERS/>
</STUDY>
<STUDY DATA_SOURCE="PUB" ID="STD-Boyd_x002c_-2003" MODIFIED="2015-07-29 09:32:46 +0200" MODIFIED_BY="[Empty name]" NAME="Boyd, 2003" YEAR="2003">
<REFERENCE PRIMARY="NO" TYPE="JOURNAL_ARTICLE">
<IDENTIFIERS/>
</REFERENCE>
<IDENTIFIERS/>
</STUDY>
<STUDY DATA_SOURCE="PUB" ID="STD-Boyd_x002c_-2004" MODIFIED="2015-07-30 14:03:04 +0200" MODIFIED_BY="[Empty name]" NAME="Boyd, 2004" YEAR="2004">
<REFERENCE PRIMARY="NO" TYPE="JOURNAL_ARTICLE">
<IDENTIFIERS/>
</REFERENCE>
<IDENTIFIERS/>
</STUDY>
<STUDY DATA_SOURCE="PUB" ID="STD-Boyd_x002c_-2007-_x002d_-combined" MODIFIED="2015-07-30 14:19:19 +0200" MODIFIED_BY="[Empty name]" NAME="Boyd, 2007 - combined" YEAR="2007">
<REFERENCE PRIMARY="NO" TYPE="JOURNAL_ARTICLE">
<IDENTIFIERS/>
</REFERENCE>
<IDENTIFIERS/>
</STUDY>
<STUDY DATA_SOURCE="PUB" ID="STD-Boyd_x002c_-2007-_x002d_-mild-stroke-group" MODIFIED="2015-09-18 12:19:09 +0200" MODIFIED_BY="[Empty name]" NAME="Boyd, 2007 - mild stroke group" YEAR="2007">
<REFERENCE PRIMARY="NO" TYPE="JOURNAL_ARTICLE">
<IDENTIFIERS/>
</REFERENCE>
<IDENTIFIERS/>
</STUDY>
<STUDY DATA_SOURCE="MIX" ID="STD-Boyd_x002c_-2007-_x002d_-moderate-stroke-group" MODIFIED="2015-07-29 10:30:27 +0200" MODIFIED_BY="[Empty name]" NAME="Boyd, 2007 - moderate stroke group" YEAR="2007">
<REFERENCE PRIMARY="NO" TYPE="JOURNAL_ARTICLE">
<IDENTIFIERS/>
</REFERENCE>
<IDENTIFIERS/>
</STUDY>
<STUDY DATA_SOURCE="PUB" ID="STD-Boyd_x002c_-2009" MODIFIED="2015-07-29 09:33:19 +0200" MODIFIED_BY="[Empty name]" NAME="Boyd, 2009" YEAR="2009">
<REFERENCE PRIMARY="NO" TYPE="JOURNAL_ARTICLE">
<IDENTIFIERS/>
</REFERENCE>
<IDENTIFIERS/>
</STUDY>
<STUDY DATA_SOURCE="MIX" ID="STD-Dirnberger_x002c_-2010-Exp1" MODIFIED="2015-07-30 13:52:30 +0200" MODIFIED_BY="[Empty name]" NAME="Dirnberger, 2010 Exp1" YEAR="2010">
<REFERENCE PRIMARY="NO" TYPE="JOURNAL_ARTICLE">
<IDENTIFIERS/>
</REFERENCE>
<IDENTIFIERS/>
</STUDY>
<STUDY DATA_SOURCE="MIX" ID="STD-Dirnberger_x002c_-2013" MODIFIED="2015-07-30 13:52:43 +0200" MODIFIED_BY="[Empty name]" NAME="Dirnberger, 2013" YEAR="2013">
<REFERENCE PRIMARY="NO" TYPE="JOURNAL_ARTICLE">
<IDENTIFIERS/>
</REFERENCE>
<IDENTIFIERS/>
</STUDY>
<STUDY DATA_SOURCE="PUB" ID="STD-Dovern_x002c_-2011-_x002d_-apraxic-group" MODIFIED="2015-07-29 10:11:39 +0200" MODIFIED_BY="[Empty name]" NAME="Dovern, 2011 - apraxic group" YEAR="2011">
<REFERENCE PRIMARY="NO" TYPE="JOURNAL_ARTICLE">
<IDENTIFIERS/>
</REFERENCE>
<IDENTIFIERS/>
</STUDY>
<STUDY DATA_SOURCE="PUB" ID="STD-Dovern_x002c_-2011-_x002d_-combined" MODIFIED="2015-07-30 14:18:19 +0200" MODIFIED_BY="[Empty name]" NAME="Dovern, 2011 - combined" YEAR="2011">
<REFERENCE PRIMARY="NO" TYPE="JOURNAL_ARTICLE">
<IDENTIFIERS/>
</REFERENCE>
<IDENTIFIERS/>
</STUDY>
<STUDY DATA_SOURCE="PUB" ID="STD-Dovern_x002c_-2011-_x002d_-non_x002d_apraxic-group" MODIFIED="2015-07-29 10:12:01 +0200" MODIFIED_BY="[Empty name]" NAME="Dovern, 2011 - non-apraxic group" YEAR="">
<REFERENCE PRIMARY="NO" TYPE="JOURNAL_ARTICLE">
<IDENTIFIERS/>
</REFERENCE>
<IDENTIFIERS/>
</STUDY>
<STUDY DATA_SOURCE="PUB" ID="STD-Exner_x002c_-2002" MODIFIED="2015-07-30 13:52:56 +0200" MODIFIED_BY="[Empty name]" NAME="Exner, 2002" YEAR="2002">
<REFERENCE PRIMARY="NO" TYPE="JOURNAL_ARTICLE">
<IDENTIFIERS/>
</REFERENCE>
<IDENTIFIERS/>
</STUDY>
<STUDY DATA_SOURCE="PUB" ID="STD-Gomez_x002c_-1998" MODIFIED="2015-07-29 09:33:42 +0200" MODIFIED_BY="[Empty name]" NAME="Gomez, 1998" YEAR="1998">
<REFERENCE PRIMARY="NO" TYPE="JOURNAL_ARTICLE">
<IDENTIFIERS/>
</REFERENCE>
<IDENTIFIERS/>
</STUDY>
<STUDY DATA_SOURCE="PUB" ID="STD-Lee_x002c_-2006" MODIFIED="2015-07-29 09:33:54 +0200" MODIFIED_BY="[Empty name]" NAME="Lee, 2006" YEAR="2006">
<REFERENCE PRIMARY="NO" TYPE="JOURNAL_ARTICLE">
<IDENTIFIERS/>
</REFERENCE>
<IDENTIFIERS/>
</STUDY>
<STUDY DATA_SOURCE="PUB" ID="STD-Lee_x002c_-2008" MODIFIED="2015-07-29 09:34:03 +0200" MODIFIED_BY="[Empty name]" NAME="Lee, 2008" YEAR="2008">
<REFERENCE PRIMARY="NO" TYPE="JOURNAL_ARTICLE">
<IDENTIFIERS/>
</REFERENCE>
<IDENTIFIERS/>
</STUDY>
<STUDY DATA_SOURCE="PUB" ID="STD-Meehan_x002c_-2011" MODIFIED="2015-07-30 14:09:32 +0200" MODIFIED_BY="[Empty name]" NAME="Meehan, 2011" YEAR="2011">
<REFERENCE PRIMARY="NO" TYPE="JOURNAL_ARTICLE">
<IDENTIFIERS/>
</REFERENCE>
<IDENTIFIERS/>
</STUDY>
<STUDY DATA_SOURCE="PUB" ID="STD-Orrell_x002c_-2006" MODIFIED="2015-08-04 11:31:03 +0200" MODIFIED_BY="[Empty name]" NAME="Orrell, 2006" YEAR="2006">
<REFERENCE PRIMARY="NO" TYPE="JOURNAL_ARTICLE">
<IDENTIFIERS/>
</REFERENCE>
<IDENTIFIERS/>
</STUDY>
<STUDY DATA_SOURCE="PUB" ID="STD-Orrell_x002c_-2007" MODIFIED="2015-08-04 11:31:11 +0200" MODIFIED_BY="[Empty name]" NAME="Orrell, 2007" YEAR="2007">
<REFERENCE PRIMARY="NO" TYPE="JOURNAL_ARTICLE">
<IDENTIFIERS/>
</REFERENCE>
<IDENTIFIERS/>
</STUDY>
<STUDY DATA_SOURCE="PUB" ID="STD-Pohl_x002c_-2001" MODIFIED="2015-07-29 09:34:15 +0200" MODIFIED_BY="[Empty name]" NAME="Pohl, 2001" YEAR="2001">
<REFERENCE PRIMARY="NO" TYPE="JOURNAL_ARTICLE">
<IDENTIFIERS/>
</REFERENCE>
<IDENTIFIERS/>
</STUDY>
<STUDY DATA_SOURCE="PUB" ID="STD-Pohl_x002c_-2006-_x002d_-combined" MODIFIED="2015-07-30 14:18:33 +0200" MODIFIED_BY="[Empty name]" NAME="Pohl, 2006 - combined" YEAR="2006">
<REFERENCE PRIMARY="NO" TYPE="JOURNAL_ARTICLE">
<IDENTIFIERS/>
</REFERENCE>
<IDENTIFIERS/>
</STUDY>
<STUDY DATA_SOURCE="PUB" ID="STD-Pohl_x002c_-2006-_x002d_-mild-stroke-group" MODIFIED="2015-07-29 10:09:26 +0200" MODIFIED_BY="[Empty name]" NAME="Pohl, 2006 - mild stroke group" YEAR="2006">
<REFERENCE PRIMARY="NO" TYPE="JOURNAL_ARTICLE">
<IDENTIFIERS/>
</REFERENCE>
<IDENTIFIERS/>
</STUDY>
<STUDY DATA_SOURCE="PUB" ID="STD-Pohl_x002c_-2006-_x002d_-moderate-stroke-group" MODIFIED="2015-07-29 10:09:51 +0200" MODIFIED_BY="[Empty name]" NAME="Pohl, 2006 - moderate stroke group" YEAR="2006">
<REFERENCE PRIMARY="NO" TYPE="JOURNAL_ARTICLE">
<IDENTIFIERS/>
</REFERENCE>
<IDENTIFIERS/>
</STUDY>
<STUDY DATA_SOURCE="PUB" ID="STD-Rosser_x002c_-2008" MODIFIED="2015-07-29 10:36:20 +0200" MODIFIED_BY="[Empty name]" NAME="Rosser, 2008" YEAR="2008">
<REFERENCE PRIMARY="NO" TYPE="JOURNAL_ARTICLE">
<IDENTIFIERS/>
</REFERENCE>
<IDENTIFIERS/>
</STUDY>
<STUDY DATA_SOURCE="PUB" ID="STD-Shin_x002c_-2005" MODIFIED="2015-07-29 09:34:55 +0200" MODIFIED_BY="[Empty name]" NAME="Shin, 2005" YEAR="2005">
<REFERENCE PRIMARY="NO" TYPE="JOURNAL_ARTICLE">
<IDENTIFIERS/>
</REFERENCE>
<IDENTIFIERS/>
</STUDY>
</INCLUDED_STUDIES>
<EXCLUDED_STUDIES/>
<AWAITING_STUDIES/>
<ONGOING_STUDIES/>
</STUDIES>
<OTHER_REFERENCES>
<ADDITIONAL_REFERENCES/>
<OTHER_VERSIONS_REFERENCES/>
<PENDING_REFERENCES/>
</OTHER_REFERENCES>
</STUDIES_AND_REFERENCES>
<CHARACTERISTICS_OF_STUDIES MODIFIED="2015-08-04 11:31:11 +0200" MODIFIED_BY="[Empty name]">
<CHARACTERISTICS_OF_INCLUDED_STUDIES MODIFIED="2015-08-04 11:31:11 +0200" MODIFIED_BY="[Empty name]" SORT_BY="STUDY" USER_DEF_1_ENABLED="NO" USER_DEF_2_ENABLED="NO" USER_DEF_3_ENABLED="NO">
<INCLUDED_CHAR STUDY_ID="STD-Boyd_x002c_-2001-_x002d_-combined">
<CHAR_METHODS/>
<CHAR_PARTICIPANTS/>
<CHAR_INTERVENTIONS/>
<CHAR_OUTCOMES/>
<CHAR_NOTES/>
</INCLUDED_CHAR>
<INCLUDED_CHAR STUDY_ID="STD-Boyd_x002c_-2001-_x002d_-extended-practice-group">
<CHAR_METHODS/>
<CHAR_PARTICIPANTS/>
<CHAR_INTERVENTIONS/>
<CHAR_OUTCOMES/>
<CHAR_NOTES/>
</INCLUDED_CHAR>
<INCLUDED_CHAR STUDY_ID="STD-Boyd_x002c_-2001-_x002d_-short-practice-group">
<CHAR_METHODS/>
<CHAR_PARTICIPANTS/>
<CHAR_INTERVENTIONS/>
<CHAR_OUTCOMES/>
<CHAR_NOTES/>
</INCLUDED_CHAR>
<INCLUDED_CHAR STUDY_ID="STD-Boyd_x002c_-2003">
<CHAR_METHODS/>
<CHAR_PARTICIPANTS/>
<CHAR_INTERVENTIONS/>
<CHAR_OUTCOMES/>
<CHAR_NOTES/>
</INCLUDED_CHAR>
<INCLUDED_CHAR STUDY_ID="STD-Boyd_x002c_-2004">
<CHAR_METHODS/>
<CHAR_PARTICIPANTS/>
<CHAR_INTERVENTIONS/>
<CHAR_OUTCOMES/>
<CHAR_NOTES/>
</INCLUDED_CHAR>
<INCLUDED_CHAR STUDY_ID="STD-Boyd_x002c_-2007-_x002d_-combined">
<CHAR_METHODS/>
<CHAR_PARTICIPANTS/>
<CHAR_INTERVENTIONS/>
<CHAR_OUTCOMES/>
<CHAR_NOTES/>
</INCLUDED_CHAR>
<INCLUDED_CHAR STUDY_ID="STD-Boyd_x002c_-2007-_x002d_-mild-stroke-group">
<CHAR_METHODS/>
<CHAR_PARTICIPANTS/>
<CHAR_INTERVENTIONS/>
<CHAR_OUTCOMES/>
<CHAR_NOTES/>
</INCLUDED_CHAR>
<INCLUDED_CHAR STUDY_ID="STD-Boyd_x002c_-2007-_x002d_-moderate-stroke-group">
<CHAR_METHODS/>
<CHAR_PARTICIPANTS/>
<CHAR_INTERVENTIONS/>
<CHAR_OUTCOMES/>
<CHAR_NOTES/>
</INCLUDED_CHAR>
<INCLUDED_CHAR STUDY_ID="STD-Boyd_x002c_-2009">
<CHAR_METHODS/>
<CHAR_PARTICIPANTS/>
<CHAR_INTERVENTIONS/>
<CHAR_OUTCOMES/>
<CHAR_NOTES/>
</INCLUDED_CHAR>
<INCLUDED_CHAR STUDY_ID="STD-Dirnberger_x002c_-2010-Exp1">
<CHAR_METHODS/>
<CHAR_PARTICIPANTS/>
<CHAR_INTERVENTIONS/>
<CHAR_OUTCOMES/>
<CHAR_NOTES/>
</INCLUDED_CHAR>
<INCLUDED_CHAR STUDY_ID="STD-Dirnberger_x002c_-2013">
<CHAR_METHODS/>
<CHAR_PARTICIPANTS/>
<CHAR_INTERVENTIONS/>
<CHAR_OUTCOMES/>
<CHAR_NOTES/>
</INCLUDED_CHAR>
<INCLUDED_CHAR STUDY_ID="STD-Dovern_x002c_-2011-_x002d_-apraxic-group">
<CHAR_METHODS/>
<CHAR_PARTICIPANTS/>
<CHAR_INTERVENTIONS/>
<CHAR_OUTCOMES/>
<CHAR_NOTES/>
</INCLUDED_CHAR>
<INCLUDED_CHAR STUDY_ID="STD-Dovern_x002c_-2011-_x002d_-combined">
<CHAR_METHODS/>
<CHAR_PARTICIPANTS/>
<CHAR_INTERVENTIONS/>
<CHAR_OUTCOMES/>
<CHAR_NOTES/>
</INCLUDED_CHAR>
<INCLUDED_CHAR STUDY_ID="STD-Dovern_x002c_-2011-_x002d_-non_x002d_apraxic-group">
<CHAR_METHODS/>
<CHAR_PARTICIPANTS/>
<CHAR_INTERVENTIONS/>
<CHAR_OUTCOMES/>
<CHAR_NOTES/>
</INCLUDED_CHAR>
<INCLUDED_CHAR STUDY_ID="STD-Exner_x002c_-2002">
<CHAR_METHODS/>
<CHAR_PARTICIPANTS/>
<CHAR_INTERVENTIONS/>
<CHAR_OUTCOMES/>
<CHAR_NOTES/>
</INCLUDED_CHAR>
<INCLUDED_CHAR STUDY_ID="STD-Gomez_x002c_-1998">
<CHAR_METHODS/>
<CHAR_PARTICIPANTS/>
<CHAR_INTERVENTIONS/>
<CHAR_OUTCOMES/>
<CHAR_NOTES/>
</INCLUDED_CHAR>
<INCLUDED_CHAR STUDY_ID="STD-Lee_x002c_-2006">
<CHAR_METHODS/>
<CHAR_PARTICIPANTS/>
<CHAR_INTERVENTIONS/>
<CHAR_OUTCOMES/>
<CHAR_NOTES/>
</INCLUDED_CHAR>
<INCLUDED_CHAR STUDY_ID="STD-Lee_x002c_-2008">
<CHAR_METHODS/>
<CHAR_PARTICIPANTS/>
<CHAR_INTERVENTIONS/>
<CHAR_OUTCOMES/>
<CHAR_NOTES/>
</INCLUDED_CHAR>
<INCLUDED_CHAR STUDY_ID="STD-Meehan_x002c_-2011">
<CHAR_METHODS/>
<CHAR_PARTICIPANTS/>
<CHAR_INTERVENTIONS/>
<CHAR_OUTCOMES/>
<CHAR_NOTES/>
</INCLUDED_CHAR>
<INCLUDED_CHAR STUDY_ID="STD-Orrell_x002c_-2006">
<CHAR_METHODS/>
<CHAR_PARTICIPANTS/>
<CHAR_INTERVENTIONS/>
<CHAR_OUTCOMES/>
<CHAR_NOTES/>
</INCLUDED_CHAR>
<INCLUDED_CHAR STUDY_ID="STD-Orrell_x002c_-2007">
<CHAR_METHODS/>
<CHAR_PARTICIPANTS/>
<CHAR_INTERVENTIONS/>
<CHAR_OUTCOMES/>
<CHAR_NOTES/>
</INCLUDED_CHAR>
<INCLUDED_CHAR STUDY_ID="STD-Pohl_x002c_-2001">
<CHAR_METHODS/>
<CHAR_PARTICIPANTS/>
<CHAR_INTERVENTIONS/>
<CHAR_OUTCOMES/>
<CHAR_NOTES/>
</INCLUDED_CHAR>
<INCLUDED_CHAR STUDY_ID="STD-Pohl_x002c_-2006-_x002d_-combined">
<CHAR_METHODS/>
<CHAR_PARTICIPANTS/>
<CHAR_INTERVENTIONS/>
<CHAR_OUTCOMES/>
<CHAR_NOTES/>
</INCLUDED_CHAR>
<INCLUDED_CHAR STUDY_ID="STD-Pohl_x002c_-2006-_x002d_-mild-stroke-group">
<CHAR_METHODS/>
<CHAR_PARTICIPANTS/>
<CHAR_INTERVENTIONS/>
<CHAR_OUTCOMES/>
<CHAR_NOTES/>
</INCLUDED_CHAR>
<INCLUDED_CHAR STUDY_ID="STD-Pohl_x002c_-2006-_x002d_-moderate-stroke-group">
<CHAR_METHODS/>
<CHAR_PARTICIPANTS/>
<CHAR_INTERVENTIONS/>
<CHAR_OUTCOMES/>
<CHAR_NOTES/>
</INCLUDED_CHAR>
<INCLUDED_CHAR STUDY_ID="STD-Rosser_x002c_-2008">
<CHAR_METHODS/>
<CHAR_PARTICIPANTS/>
<CHAR_INTERVENTIONS/>
<CHAR_OUTCOMES/>
<CHAR_NOTES/>
</INCLUDED_CHAR>
<INCLUDED_CHAR STUDY_ID="STD-Shin_x002c_-2005">
<CHAR_METHODS/>
<CHAR_PARTICIPANTS/>
<CHAR_INTERVENTIONS/>
<CHAR_OUTCOMES/>
<CHAR_NOTES/>
</INCLUDED_CHAR>
<FOOTNOTES/>
</CHARACTERISTICS_OF_INCLUDED_STUDIES>
<CHARACTERISTICS_OF_EXCLUDED_STUDIES SORT_BY="STUDY">
<FOOTNOTES/>
</CHARACTERISTICS_OF_EXCLUDED_STUDIES>
<CHARACTERISTICS_OF_AWAITING_STUDIES SORT_BY="STUDY" USER_DEF_1_ENABLED="NO" USER_DEF_2_ENABLED="NO" USER_DEF_3_ENABLED="NO">
<FOOTNOTES/>
</CHARACTERISTICS_OF_AWAITING_STUDIES>
<CHARACTERISTICS_OF_ONGOING_STUDIES SORT_BY="STUDY" USER_DEF_1_ENABLED="NO" USER_DEF_2_ENABLED="NO" USER_DEF_3_ENABLED="NO">
<FOOTNOTES/>
</CHARACTERISTICS_OF_ONGOING_STUDIES>
</CHARACTERISTICS_OF_STUDIES>
<QUALITY_ITEMS MODIFIED="2015-08-04 11:31:11 +0200" MODIFIED_BY="[Empty name]">
<QUALITY_ITEM CORE_ITEM="YES" ID="QIT-01" LEVEL="STUDY" MODIFIED="2015-08-04 11:31:11 +0200" MODIFIED_BY="[Empty name]" NO="1">
<NAME>Random sequence generation (selection bias)</NAME>
<DESCRIPTION>
<P>Selection bias (biased allocation to interventions) due to inadequate generation of a randomised sequence</P>
</DESCRIPTION>
<QUALITY_ITEM_DATA>
<QUALITY_ITEM_DATA_ENTRY RESULT="UNKNOWN" STUDY_ID="STD-Boyd_x002c_-2001-_x002d_-combined">
<DESCRIPTION/>
</QUALITY_ITEM_DATA_ENTRY>
<QUALITY_ITEM_DATA_ENTRY RESULT="UNKNOWN" STUDY_ID="STD-Boyd_x002c_-2001-_x002d_-extended-practice-group">
<DESCRIPTION/>
</QUALITY_ITEM_DATA_ENTRY>
<QUALITY_ITEM_DATA_ENTRY RESULT="UNKNOWN" STUDY_ID="STD-Boyd_x002c_-2001-_x002d_-short-practice-group">
<DESCRIPTION/>
</QUALITY_ITEM_DATA_ENTRY>
<QUALITY_ITEM_DATA_ENTRY RESULT="UNKNOWN" STUDY_ID="STD-Boyd_x002c_-2003">
<DESCRIPTION/>
</QUALITY_ITEM_DATA_ENTRY>
<QUALITY_ITEM_DATA_ENTRY RESULT="UNKNOWN" STUDY_ID="STD-Boyd_x002c_-2004">
<DESCRIPTION/>
</QUALITY_ITEM_DATA_ENTRY>
<QUALITY_ITEM_DATA_ENTRY RESULT="UNKNOWN" STUDY_ID="STD-Boyd_x002c_-2007-_x002d_-combined">
<DESCRIPTION/>
</QUALITY_ITEM_DATA_ENTRY>
<QUALITY_ITEM_DATA_ENTRY RESULT="UNKNOWN" STUDY_ID="STD-Boyd_x002c_-2007-_x002d_-mild-stroke-group">
<DESCRIPTION/>
</QUALITY_ITEM_DATA_ENTRY>
<QUALITY_ITEM_DATA_ENTRY RESULT="UNKNOWN" STUDY_ID="STD-Boyd_x002c_-2007-_x002d_-moderate-stroke-group">
<DESCRIPTION/>
</QUALITY_ITEM_DATA_ENTRY>
<QUALITY_ITEM_DATA_ENTRY RESULT="UNKNOWN" STUDY_ID="STD-Boyd_x002c_-2009">
<DESCRIPTION/>
</QUALITY_ITEM_DATA_ENTRY>
<QUALITY_ITEM_DATA_ENTRY RESULT="UNKNOWN" STUDY_ID="STD-Dirnberger_x002c_-2010-Exp1">
<DESCRIPTION/>
</QUALITY_ITEM_DATA_ENTRY>
<QUALITY_ITEM_DATA_ENTRY RESULT="UNKNOWN" STUDY_ID="STD-Dirnberger_x002c_-2013">
<DESCRIPTION/>
</QUALITY_ITEM_DATA_ENTRY>
<QUALITY_ITEM_DATA_ENTRY RESULT="UNKNOWN" STUDY_ID="STD-Dovern_x002c_-2011-_x002d_-apraxic-group">
<DESCRIPTION/>
</QUALITY_ITEM_DATA_ENTRY>
<QUALITY_ITEM_DATA_ENTRY RESULT="UNKNOWN" STUDY_ID="STD-Dovern_x002c_-2011-_x002d_-combined">
<DESCRIPTION/>
</QUALITY_ITEM_DATA_ENTRY>
<QUALITY_ITEM_DATA_ENTRY RESULT="UNKNOWN" STUDY_ID="STD-Dovern_x002c_-2011-_x002d_-non_x002d_apraxic-group">
<DESCRIPTION/>
</QUALITY_ITEM_DATA_ENTRY>
<QUALITY_ITEM_DATA_ENTRY RESULT="UNKNOWN" STUDY_ID="STD-Exner_x002c_-2002">
<DESCRIPTION/>
</QUALITY_ITEM_DATA_ENTRY>
<QUALITY_ITEM_DATA_ENTRY RESULT="UNKNOWN" STUDY_ID="STD-Gomez_x002c_-1998">
<DESCRIPTION/>
</QUALITY_ITEM_DATA_ENTRY>
<QUALITY_ITEM_DATA_ENTRY RESULT="UNKNOWN" STUDY_ID="STD-Lee_x002c_-2006">
<DESCRIPTION/>
</QUALITY_ITEM_DATA_ENTRY>
<QUALITY_ITEM_DATA_ENTRY RESULT="UNKNOWN" STUDY_ID="STD-Lee_x002c_-2008">
<DESCRIPTION/>
</QUALITY_ITEM_DATA_ENTRY>
<QUALITY_ITEM_DATA_ENTRY RESULT="UNKNOWN" STUDY_ID="STD-Meehan_x002c_-2011">
<DESCRIPTION/>
</QUALITY_ITEM_DATA_ENTRY>
<QUALITY_ITEM_DATA_ENTRY RESULT="UNKNOWN" STUDY_ID="STD-Orrell_x002c_-2006">
<DESCRIPTION/>
</QUALITY_ITEM_DATA_ENTRY>
<QUALITY_ITEM_DATA_ENTRY RESULT="UNKNOWN" STUDY_ID="STD-Orrell_x002c_-2007">
<DESCRIPTION/>
</QUALITY_ITEM_DATA_ENTRY>
<QUALITY_ITEM_DATA_ENTRY RESULT="UNKNOWN" STUDY_ID="STD-Pohl_x002c_-2001">
<DESCRIPTION/>
</QUALITY_ITEM_DATA_ENTRY>
<QUALITY_ITEM_DATA_ENTRY RESULT="UNKNOWN" STUDY_ID="STD-Pohl_x002c_-2006-_x002d_-combined">
<DESCRIPTION/>
</QUALITY_ITEM_DATA_ENTRY>
<QUALITY_ITEM_DATA_ENTRY RESULT="UNKNOWN" STUDY_ID="STD-Pohl_x002c_-2006-_x002d_-mild-stroke-group">
<DESCRIPTION/>
</QUALITY_ITEM_DATA_ENTRY>
<QUALITY_ITEM_DATA_ENTRY RESULT="UNKNOWN" STUDY_ID="STD-Pohl_x002c_-2006-_x002d_-moderate-stroke-group">
<DESCRIPTION/>
</QUALITY_ITEM_DATA_ENTRY>
<QUALITY_ITEM_DATA_ENTRY RESULT="UNKNOWN" STUDY_ID="STD-Rosser_x002c_-2008">
<DESCRIPTION/>
</QUALITY_ITEM_DATA_ENTRY>
<QUALITY_ITEM_DATA_ENTRY RESULT="UNKNOWN" STUDY_ID="STD-Shin_x002c_-2005">
<DESCRIPTION/>
</QUALITY_ITEM_DATA_ENTRY>
</QUALITY_ITEM_DATA>
</QUALITY_ITEM>
<QUALITY_ITEM CORE_ITEM="YES" ID="QIT-02" LEVEL="STUDY" MODIFIED="2015-08-04 11:31:11 +0200" MODIFIED_BY="[Empty name]" NO="2">
<NAME>Allocation concealment (selection bias)</NAME>
<DESCRIPTION>
<P>Selection bias (biased allocation to interventions) due to inadequate concealment of allocations prior to assignment</P>
</DESCRIPTION>
<QUALITY_ITEM_DATA>
<QUALITY_ITEM_DATA_ENTRY RESULT="UNKNOWN" STUDY_ID="STD-Boyd_x002c_-2001-_x002d_-combined">
<DESCRIPTION/>
</QUALITY_ITEM_DATA_ENTRY>
<QUALITY_ITEM_DATA_ENTRY RESULT="UNKNOWN" STUDY_ID="STD-Boyd_x002c_-2001-_x002d_-extended-practice-group">
<DESCRIPTION/>
</QUALITY_ITEM_DATA_ENTRY>
<QUALITY_ITEM_DATA_ENTRY RESULT="UNKNOWN" STUDY_ID="STD-Boyd_x002c_-2001-_x002d_-short-practice-group">
<DESCRIPTION/>
</QUALITY_ITEM_DATA_ENTRY>
<QUALITY_ITEM_DATA_ENTRY RESULT="UNKNOWN" STUDY_ID="STD-Boyd_x002c_-2003">
<DESCRIPTION/>
</QUALITY_ITEM_DATA_ENTRY>
<QUALITY_ITEM_DATA_ENTRY RESULT="UNKNOWN" STUDY_ID="STD-Boyd_x002c_-2004">
<DESCRIPTION/>
</QUALITY_ITEM_DATA_ENTRY>
<QUALITY_ITEM_DATA_ENTRY RESULT="UNKNOWN" STUDY_ID="STD-Boyd_x002c_-2007-_x002d_-combined">
<DESCRIPTION/>
</QUALITY_ITEM_DATA_ENTRY>
<QUALITY_ITEM_DATA_ENTRY RESULT="UNKNOWN" STUDY_ID="STD-Boyd_x002c_-2007-_x002d_-mild-stroke-group">
<DESCRIPTION/>
</QUALITY_ITEM_DATA_ENTRY>
<QUALITY_ITEM_DATA_ENTRY RESULT="UNKNOWN" STUDY_ID="STD-Boyd_x002c_-2007-_x002d_-moderate-stroke-group">
<DESCRIPTION/>
</QUALITY_ITEM_DATA_ENTRY>
<QUALITY_ITEM_DATA_ENTRY RESULT="UNKNOWN" STUDY_ID="STD-Boyd_x002c_-2009">
<DESCRIPTION/>
</QUALITY_ITEM_DATA_ENTRY>
<QUALITY_ITEM_DATA_ENTRY RESULT="UNKNOWN" STUDY_ID="STD-Dirnberger_x002c_-2010-Exp1">
<DESCRIPTION/>
</QUALITY_ITEM_DATA_ENTRY>
<QUALITY_ITEM_DATA_ENTRY RESULT="UNKNOWN" STUDY_ID="STD-Dirnberger_x002c_-2013">
<DESCRIPTION/>
</QUALITY_ITEM_DATA_ENTRY>
<QUALITY_ITEM_DATA_ENTRY RESULT="UNKNOWN" STUDY_ID="STD-Dovern_x002c_-2011-_x002d_-apraxic-group">
<DESCRIPTION/>
</QUALITY_ITEM_DATA_ENTRY>
<QUALITY_ITEM_DATA_ENTRY RESULT="UNKNOWN" STUDY_ID="STD-Dovern_x002c_-2011-_x002d_-combined">
<DESCRIPTION/>
</QUALITY_ITEM_DATA_ENTRY>
<QUALITY_ITEM_DATA_ENTRY RESULT="UNKNOWN" STUDY_ID="STD-Dovern_x002c_-2011-_x002d_-non_x002d_apraxic-group">
<DESCRIPTION/>
</QUALITY_ITEM_DATA_ENTRY>
<QUALITY_ITEM_DATA_ENTRY RESULT="UNKNOWN" STUDY_ID="STD-Exner_x002c_-2002">
<DESCRIPTION/>
</QUALITY_ITEM_DATA_ENTRY>
<QUALITY_ITEM_DATA_ENTRY RESULT="UNKNOWN" STUDY_ID="STD-Gomez_x002c_-1998">
<DESCRIPTION/>
</QUALITY_ITEM_DATA_ENTRY>
<QUALITY_ITEM_DATA_ENTRY RESULT="UNKNOWN" STUDY_ID="STD-Lee_x002c_-2006">
<DESCRIPTION/>
</QUALITY_ITEM_DATA_ENTRY>
<QUALITY_ITEM_DATA_ENTRY RESULT="UNKNOWN" STUDY_ID="STD-Lee_x002c_-2008">
<DESCRIPTION/>
</QUALITY_ITEM_DATA_ENTRY>
<QUALITY_ITEM_DATA_ENTRY RESULT="UNKNOWN" STUDY_ID="STD-Meehan_x002c_-2011">
<DESCRIPTION/>
</QUALITY_ITEM_DATA_ENTRY>
<QUALITY_ITEM_DATA_ENTRY RESULT="UNKNOWN" STUDY_ID="STD-Orrell_x002c_-2006">
<DESCRIPTION/>
</QUALITY_ITEM_DATA_ENTRY>
<QUALITY_ITEM_DATA_ENTRY RESULT="UNKNOWN" STUDY_ID="STD-Orrell_x002c_-2007">
<DESCRIPTION/>
</QUALITY_ITEM_DATA_ENTRY>
<QUALITY_ITEM_DATA_ENTRY RESULT="UNKNOWN" STUDY_ID="STD-Pohl_x002c_-2001">
<DESCRIPTION/>
</QUALITY_ITEM_DATA_ENTRY>
<QUALITY_ITEM_DATA_ENTRY RESULT="UNKNOWN" STUDY_ID="STD-Pohl_x002c_-2006-_x002d_-combined">
<DESCRIPTION/>
</QUALITY_ITEM_DATA_ENTRY>
<QUALITY_ITEM_DATA_ENTRY RESULT="UNKNOWN" STUDY_ID="STD-Pohl_x002c_-2006-_x002d_-mild-stroke-group">
<DESCRIPTION/>
</QUALITY_ITEM_DATA_ENTRY>
<QUALITY_ITEM_DATA_ENTRY RESULT="UNKNOWN" STUDY_ID="STD-Pohl_x002c_-2006-_x002d_-moderate-stroke-group">
<DESCRIPTION/>
</QUALITY_ITEM_DATA_ENTRY>
<QUALITY_ITEM_DATA_ENTRY RESULT="UNKNOWN" STUDY_ID="STD-Rosser_x002c_-2008">
<DESCRIPTION/>
</QUALITY_ITEM_DATA_ENTRY>
<QUALITY_ITEM_DATA_ENTRY RESULT="UNKNOWN" STUDY_ID="STD-Shin_x002c_-2005">
<DESCRIPTION/>
</QUALITY_ITEM_DATA_ENTRY>
</QUALITY_ITEM_DATA>
</QUALITY_ITEM>
<QUALITY_ITEM CORE_ITEM="YES" ID="QIT-03" LEVEL="GROUP" MODIFIED="2015-08-04 11:31:11 +0200" MODIFIED_BY="[Empty name]" NO="3">
<NAME>Blinding of participants and personnel (performance bias)</NAME>
<DESCRIPTION>
<P>Performance bias due to knowledge of the allocated interventions by participants and personnel during the study</P>
</DESCRIPTION>
<QUALITY_ITEM_DATA_ENTRY_GROUP ID="QIG-03.01" NO="1">
<NAME>All outcomes</NAME>
</QUALITY_ITEM_DATA_ENTRY_GROUP>
<QUALITY_ITEM_DATA>
<QUALITY_ITEM_DATA_ENTRY GROUP_ID="QIG-03.01" RESULT="UNKNOWN" STUDY_ID="STD-Boyd_x002c_-2001-_x002d_-combined">
<DESCRIPTION/>
</QUALITY_ITEM_DATA_ENTRY>
<QUALITY_ITEM_DATA_ENTRY GROUP_ID="QIG-03.01" RESULT="UNKNOWN" STUDY_ID="STD-Boyd_x002c_-2001-_x002d_-extended-practice-group">
<DESCRIPTION/>
</QUALITY_ITEM_DATA_ENTRY>
<QUALITY_ITEM_DATA_ENTRY GROUP_ID="QIG-03.01" RESULT="UNKNOWN" STUDY_ID="STD-Boyd_x002c_-2001-_x002d_-short-practice-group">
<DESCRIPTION/>
</QUALITY_ITEM_DATA_ENTRY>
<QUALITY_ITEM_DATA_ENTRY GROUP_ID="QIG-03.01" RESULT="UNKNOWN" STUDY_ID="STD-Boyd_x002c_-2003">
<DESCRIPTION/>
</QUALITY_ITEM_DATA_ENTRY>
<QUALITY_ITEM_DATA_ENTRY GROUP_ID="QIG-03.01" RESULT="UNKNOWN" STUDY_ID="STD-Boyd_x002c_-2004">
<DESCRIPTION/>
</QUALITY_ITEM_DATA_ENTRY>
<QUALITY_ITEM_DATA_ENTRY GROUP_ID="QIG-03.01" RESULT="UNKNOWN" STUDY_ID="STD-Boyd_x002c_-2007-_x002d_-combined">
<DESCRIPTION/>
</QUALITY_ITEM_DATA_ENTRY>
<QUALITY_ITEM_DATA_ENTRY GROUP_ID="QIG-03.01" RESULT="UNKNOWN" STUDY_ID="STD-Boyd_x002c_-2007-_x002d_-mild-stroke-group">
<DESCRIPTION/>
</QUALITY_ITEM_DATA_ENTRY>
<QUALITY_ITEM_DATA_ENTRY GROUP_ID="QIG-03.01" RESULT="UNKNOWN" STUDY_ID="STD-Boyd_x002c_-2007-_x002d_-moderate-stroke-group">
<DESCRIPTION/>
</QUALITY_ITEM_DATA_ENTRY>
<QUALITY_ITEM_DATA_ENTRY GROUP_ID="QIG-03.01" RESULT="UNKNOWN" STUDY_ID="STD-Boyd_x002c_-2009">
<DESCRIPTION/>
</QUALITY_ITEM_DATA_ENTRY>
<QUALITY_ITEM_DATA_ENTRY GROUP_ID="QIG-03.01" RESULT="UNKNOWN" STUDY_ID="STD-Dirnberger_x002c_-2010-Exp1">
<DESCRIPTION/>
</QUALITY_ITEM_DATA_ENTRY>
<QUALITY_ITEM_DATA_ENTRY GROUP_ID="QIG-03.01" RESULT="UNKNOWN" STUDY_ID="STD-Dirnberger_x002c_-2013">
<DESCRIPTION/>
</QUALITY_ITEM_DATA_ENTRY>
<QUALITY_ITEM_DATA_ENTRY GROUP_ID="QIG-03.01" RESULT="UNKNOWN" STUDY_ID="STD-Dovern_x002c_-2011-_x002d_-apraxic-group">
<DESCRIPTION/>
</QUALITY_ITEM_DATA_ENTRY>
<QUALITY_ITEM_DATA_ENTRY GROUP_ID="QIG-03.01" RESULT="UNKNOWN" STUDY_ID="STD-Dovern_x002c_-2011-_x002d_-combined">
<DESCRIPTION/>
</QUALITY_ITEM_DATA_ENTRY>
<QUALITY_ITEM_DATA_ENTRY GROUP_ID="QIG-03.01" RESULT="UNKNOWN" STUDY_ID="STD-Dovern_x002c_-2011-_x002d_-non_x002d_apraxic-group">
<DESCRIPTION/>
</QUALITY_ITEM_DATA_ENTRY>
<QUALITY_ITEM_DATA_ENTRY GROUP_ID="QIG-03.01" RESULT="UNKNOWN" STUDY_ID="STD-Exner_x002c_-2002">
<DESCRIPTION/>
</QUALITY_ITEM_DATA_ENTRY>
<QUALITY_ITEM_DATA_ENTRY GROUP_ID="QIG-03.01" RESULT="UNKNOWN" STUDY_ID="STD-Gomez_x002c_-1998">
<DESCRIPTION/>
</QUALITY_ITEM_DATA_ENTRY>
<QUALITY_ITEM_DATA_ENTRY GROUP_ID="QIG-03.01" RESULT="UNKNOWN" STUDY_ID="STD-Lee_x002c_-2006">
<DESCRIPTION/>
</QUALITY_ITEM_DATA_ENTRY>
<QUALITY_ITEM_DATA_ENTRY GROUP_ID="QIG-03.01" RESULT="UNKNOWN" STUDY_ID="STD-Lee_x002c_-2008">
<DESCRIPTION/>
</QUALITY_ITEM_DATA_ENTRY>
<QUALITY_ITEM_DATA_ENTRY GROUP_ID="QIG-03.01" RESULT="UNKNOWN" STUDY_ID="STD-Meehan_x002c_-2011">
<DESCRIPTION/>
</QUALITY_ITEM_DATA_ENTRY>
<QUALITY_ITEM_DATA_ENTRY GROUP_ID="QIG-03.01" RESULT="UNKNOWN" STUDY_ID="STD-Orrell_x002c_-2006">
<DESCRIPTION/>
</QUALITY_ITEM_DATA_ENTRY>
<QUALITY_ITEM_DATA_ENTRY GROUP_ID="QIG-03.01" RESULT="UNKNOWN" STUDY_ID="STD-Orrell_x002c_-2007">
<DESCRIPTION/>
</QUALITY_ITEM_DATA_ENTRY>
<QUALITY_ITEM_DATA_ENTRY GROUP_ID="QIG-03.01" RESULT="UNKNOWN" STUDY_ID="STD-Pohl_x002c_-2001">
<DESCRIPTION/>
</QUALITY_ITEM_DATA_ENTRY>
<QUALITY_ITEM_DATA_ENTRY GROUP_ID="QIG-03.01" RESULT="UNKNOWN" STUDY_ID="STD-Pohl_x002c_-2006-_x002d_-combined">
<DESCRIPTION/>
</QUALITY_ITEM_DATA_ENTRY>
<QUALITY_ITEM_DATA_ENTRY GROUP_ID="QIG-03.01" RESULT="UNKNOWN" STUDY_ID="STD-Pohl_x002c_-2006-_x002d_-mild-stroke-group">
<DESCRIPTION/>
</QUALITY_ITEM_DATA_ENTRY>
<QUALITY_ITEM_DATA_ENTRY GROUP_ID="QIG-03.01" RESULT="UNKNOWN" STUDY_ID="STD-Pohl_x002c_-2006-_x002d_-moderate-stroke-group">
<DESCRIPTION/>
</QUALITY_ITEM_DATA_ENTRY>
<QUALITY_ITEM_DATA_ENTRY GROUP_ID="QIG-03.01" RESULT="UNKNOWN" STUDY_ID="STD-Rosser_x002c_-2008">
<DESCRIPTION/>
</QUALITY_ITEM_DATA_ENTRY>
<QUALITY_ITEM_DATA_ENTRY GROUP_ID="QIG-03.01" RESULT="UNKNOWN" STUDY_ID="STD-Shin_x002c_-2005">
<DESCRIPTION/>
</QUALITY_ITEM_DATA_ENTRY>
</QUALITY_ITEM_DATA>
</QUALITY_ITEM>
<QUALITY_ITEM CORE_ITEM="YES" ID="QIT-04" LEVEL="GROUP" MODIFIED="2015-08-04 11:31:11 +0200" MODIFIED_BY="[Empty name]" NO="4">
<NAME>Blinding of outcome assessment (detection bias)</NAME>
<DESCRIPTION>
<P>Detection bias due to knowledge of the allocated interventions by outcome assessors</P>
</DESCRIPTION>
<QUALITY_ITEM_DATA_ENTRY_GROUP ID="QIG-04.01" NO="1">
<NAME>All outcomes</NAME>
</QUALITY_ITEM_DATA_ENTRY_GROUP>
<QUALITY_ITEM_DATA>
<QUALITY_ITEM_DATA_ENTRY GROUP_ID="QIG-04.01" RESULT="UNKNOWN" STUDY_ID="STD-Boyd_x002c_-2001-_x002d_-combined">
<DESCRIPTION/>
</QUALITY_ITEM_DATA_ENTRY>
<QUALITY_ITEM_DATA_ENTRY GROUP_ID="QIG-04.01" RESULT="UNKNOWN" STUDY_ID="STD-Boyd_x002c_-2001-_x002d_-extended-practice-group">
<DESCRIPTION/>
</QUALITY_ITEM_DATA_ENTRY>
<QUALITY_ITEM_DATA_ENTRY GROUP_ID="QIG-04.01" RESULT="UNKNOWN" STUDY_ID="STD-Boyd_x002c_-2001-_x002d_-short-practice-group">
<DESCRIPTION/>
</QUALITY_ITEM_DATA_ENTRY>
<QUALITY_ITEM_DATA_ENTRY GROUP_ID="QIG-04.01" RESULT="UNKNOWN" STUDY_ID="STD-Boyd_x002c_-2003">
<DESCRIPTION/>
</QUALITY_ITEM_DATA_ENTRY>
<QUALITY_ITEM_DATA_ENTRY GROUP_ID="QIG-04.01" RESULT="UNKNOWN" STUDY_ID="STD-Boyd_x002c_-2004">
<DESCRIPTION/>
</QUALITY_ITEM_DATA_ENTRY>
<QUALITY_ITEM_DATA_ENTRY GROUP_ID="QIG-04.01" RESULT="UNKNOWN" STUDY_ID="STD-Boyd_x002c_-2007-_x002d_-combined">
<DESCRIPTION/>
</QUALITY_ITEM_DATA_ENTRY>
<QUALITY_ITEM_DATA_ENTRY GROUP_ID="QIG-04.01" RESULT="UNKNOWN" STUDY_ID="STD-Boyd_x002c_-2007-_x002d_-mild-stroke-group">
<DESCRIPTION/>
</QUALITY_ITEM_DATA_ENTRY>
<QUALITY_ITEM_DATA_ENTRY GROUP_ID="QIG-04.01" RESULT="UNKNOWN" STUDY_ID="STD-Boyd_x002c_-2007-_x002d_-moderate-stroke-group">
<DESCRIPTION/>
</QUALITY_ITEM_DATA_ENTRY>
<QUALITY_ITEM_DATA_ENTRY GROUP_ID="QIG-04.01" RESULT="UNKNOWN" STUDY_ID="STD-Boyd_x002c_-2009">
<DESCRIPTION/>
</QUALITY_ITEM_DATA_ENTRY>
<QUALITY_ITEM_DATA_ENTRY GROUP_ID="QIG-04.01" RESULT="UNKNOWN" STUDY_ID="STD-Dirnberger_x002c_-2010-Exp1">
<DESCRIPTION/>
</QUALITY_ITEM_DATA_ENTRY>
<QUALITY_ITEM_DATA_ENTRY GROUP_ID="QIG-04.01" RESULT="UNKNOWN" STUDY_ID="STD-Dirnberger_x002c_-2013">
<DESCRIPTION/>
</QUALITY_ITEM_DATA_ENTRY>
<QUALITY_ITEM_DATA_ENTRY GROUP_ID="QIG-04.01" RESULT="UNKNOWN" STUDY_ID="STD-Dovern_x002c_-2011-_x002d_-apraxic-group">
<DESCRIPTION/>
</QUALITY_ITEM_DATA_ENTRY>
<QUALITY_ITEM_DATA_ENTRY GROUP_ID="QIG-04.01" RESULT="UNKNOWN" STUDY_ID="STD-Dovern_x002c_-2011-_x002d_-combined">
<DESCRIPTION/>
</QUALITY_ITEM_DATA_ENTRY>
<QUALITY_ITEM_DATA_ENTRY GROUP_ID="QIG-04.01" RESULT="UNKNOWN" STUDY_ID="STD-Dovern_x002c_-2011-_x002d_-non_x002d_apraxic-group">
<DESCRIPTION/>
</QUALITY_ITEM_DATA_ENTRY>
<QUALITY_ITEM_DATA_ENTRY GROUP_ID="QIG-04.01" RESULT="UNKNOWN" STUDY_ID="STD-Exner_x002c_-2002">
<DESCRIPTION/>
</QUALITY_ITEM_DATA_ENTRY>
<QUALITY_ITEM_DATA_ENTRY GROUP_ID="QIG-04.01" RESULT="UNKNOWN" STUDY_ID="STD-Gomez_x002c_-1998">
<DESCRIPTION/>
</QUALITY_ITEM_DATA_ENTRY>
<QUALITY_ITEM_DATA_ENTRY GROUP_ID="QIG-04.01" RESULT="UNKNOWN" STUDY_ID="STD-Lee_x002c_-2006">
<DESCRIPTION/>
</QUALITY_ITEM_DATA_ENTRY>
<QUALITY_ITEM_DATA_ENTRY GROUP_ID="QIG-04.01" RESULT="UNKNOWN" STUDY_ID="STD-Lee_x002c_-2008">
<DESCRIPTION/>
</QUALITY_ITEM_DATA_ENTRY>
<QUALITY_ITEM_DATA_ENTRY GROUP_ID="QIG-04.01" RESULT="UNKNOWN" STUDY_ID="STD-Meehan_x002c_-2011">
<DESCRIPTION/>
</QUALITY_ITEM_DATA_ENTRY>
<QUALITY_ITEM_DATA_ENTRY GROUP_ID="QIG-04.01" RESULT="UNKNOWN" STUDY_ID="STD-Orrell_x002c_-2006">
<DESCRIPTION/>
</QUALITY_ITEM_DATA_ENTRY>
<QUALITY_ITEM_DATA_ENTRY GROUP_ID="QIG-04.01" RESULT="UNKNOWN" STUDY_ID="STD-Orrell_x002c_-2007">
<DESCRIPTION/>
</QUALITY_ITEM_DATA_ENTRY>
<QUALITY_ITEM_DATA_ENTRY GROUP_ID="QIG-04.01" RESULT="UNKNOWN" STUDY_ID="STD-Pohl_x002c_-2001">
<DESCRIPTION/>
</QUALITY_ITEM_DATA_ENTRY>
<QUALITY_ITEM_DATA_ENTRY GROUP_ID="QIG-04.01" RESULT="UNKNOWN" STUDY_ID="STD-Pohl_x002c_-2006-_x002d_-combined">
<DESCRIPTION/>
</QUALITY_ITEM_DATA_ENTRY>
<QUALITY_ITEM_DATA_ENTRY GROUP_ID="QIG-04.01" RESULT="UNKNOWN" STUDY_ID="STD-Pohl_x002c_-2006-_x002d_-mild-stroke-group">
<DESCRIPTION/>
</QUALITY_ITEM_DATA_ENTRY>
<QUALITY_ITEM_DATA_ENTRY GROUP_ID="QIG-04.01" RESULT="UNKNOWN" STUDY_ID="STD-Pohl_x002c_-2006-_x002d_-moderate-stroke-group">
<DESCRIPTION/>
</QUALITY_ITEM_DATA_ENTRY>
<QUALITY_ITEM_DATA_ENTRY GROUP_ID="QIG-04.01" RESULT="UNKNOWN" STUDY_ID="STD-Rosser_x002c_-2008">
<DESCRIPTION/>
</QUALITY_ITEM_DATA_ENTRY>
<QUALITY_ITEM_DATA_ENTRY GROUP_ID="QIG-04.01" RESULT="UNKNOWN" STUDY_ID="STD-Shin_x002c_-2005">
<DESCRIPTION/>
</QUALITY_ITEM_DATA_ENTRY>
</QUALITY_ITEM_DATA>
</QUALITY_ITEM>
<QUALITY_ITEM CORE_ITEM="YES" ID="QIT-05" LEVEL="GROUP" MODIFIED="2015-08-04 11:31:11 +0200" MODIFIED_BY="[Empty name]" NO="5">
<NAME>Incomplete outcome data (attrition bias)</NAME>
<DESCRIPTION>
<P>Attrition bias due to amount, nature or handling of incomplete outcome data</P>
</DESCRIPTION>
<QUALITY_ITEM_DATA_ENTRY_GROUP ID="QIG-05.01" NO="1">
<NAME>All outcomes</NAME>
</QUALITY_ITEM_DATA_ENTRY_GROUP>
<QUALITY_ITEM_DATA>
<QUALITY_ITEM_DATA_ENTRY GROUP_ID="QIG-05.01" RESULT="UNKNOWN" STUDY_ID="STD-Boyd_x002c_-2001-_x002d_-combined">
<DESCRIPTION/>
</QUALITY_ITEM_DATA_ENTRY>
<QUALITY_ITEM_DATA_ENTRY GROUP_ID="QIG-05.01" RESULT="UNKNOWN" STUDY_ID="STD-Boyd_x002c_-2001-_x002d_-extended-practice-group">
<DESCRIPTION/>
</QUALITY_ITEM_DATA_ENTRY>
<QUALITY_ITEM_DATA_ENTRY GROUP_ID="QIG-05.01" RESULT="UNKNOWN" STUDY_ID="STD-Boyd_x002c_-2001-_x002d_-short-practice-group">
<DESCRIPTION/>
</QUALITY_ITEM_DATA_ENTRY>
<QUALITY_ITEM_DATA_ENTRY GROUP_ID="QIG-05.01" RESULT="UNKNOWN" STUDY_ID="STD-Boyd_x002c_-2003">
<DESCRIPTION/>
</QUALITY_ITEM_DATA_ENTRY>
<QUALITY_ITEM_DATA_ENTRY GROUP_ID="QIG-05.01" RESULT="UNKNOWN" STUDY_ID="STD-Boyd_x002c_-2004">
<DESCRIPTION/>
</QUALITY_ITEM_DATA_ENTRY>
<QUALITY_ITEM_DATA_ENTRY GROUP_ID="QIG-05.01" RESULT="UNKNOWN" STUDY_ID="STD-Boyd_x002c_-2007-_x002d_-combined">
<DESCRIPTION/>
</QUALITY_ITEM_DATA_ENTRY>
<QUALITY_ITEM_DATA_ENTRY GROUP_ID="QIG-05.01" RESULT="UNKNOWN" STUDY_ID="STD-Boyd_x002c_-2007-_x002d_-mild-stroke-group">
<DESCRIPTION/>
</QUALITY_ITEM_DATA_ENTRY>
<QUALITY_ITEM_DATA_ENTRY GROUP_ID="QIG-05.01" RESULT="UNKNOWN" STUDY_ID="STD-Boyd_x002c_-2007-_x002d_-moderate-stroke-group">
<DESCRIPTION/>
</QUALITY_ITEM_DATA_ENTRY>
<QUALITY_ITEM_DATA_ENTRY GROUP_ID="QIG-05.01" RESULT="UNKNOWN" STUDY_ID="STD-Boyd_x002c_-2009">
<DESCRIPTION/>
</QUALITY_ITEM_DATA_ENTRY>
<QUALITY_ITEM_DATA_ENTRY GROUP_ID="QIG-05.01" RESULT="UNKNOWN" STUDY_ID="STD-Dirnberger_x002c_-2010-Exp1">
<DESCRIPTION/>
</QUALITY_ITEM_DATA_ENTRY>
<QUALITY_ITEM_DATA_ENTRY GROUP_ID="QIG-05.01" RESULT="UNKNOWN" STUDY_ID="STD-Dirnberger_x002c_-2013">
<DESCRIPTION/>
</QUALITY_ITEM_DATA_ENTRY>
<QUALITY_ITEM_DATA_ENTRY GROUP_ID="QIG-05.01" RESULT="UNKNOWN" STUDY_ID="STD-Dovern_x002c_-2011-_x002d_-apraxic-group">
<DESCRIPTION/>
</QUALITY_ITEM_DATA_ENTRY>
<QUALITY_ITEM_DATA_ENTRY GROUP_ID="QIG-05.01" RESULT="UNKNOWN" STUDY_ID="STD-Dovern_x002c_-2011-_x002d_-combined">
<DESCRIPTION/>
</QUALITY_ITEM_DATA_ENTRY>
<QUALITY_ITEM_DATA_ENTRY GROUP_ID="QIG-05.01" RESULT="UNKNOWN" STUDY_ID="STD-Dovern_x002c_-2011-_x002d_-non_x002d_apraxic-group">
<DESCRIPTION/>
</QUALITY_ITEM_DATA_ENTRY>
<QUALITY_ITEM_DATA_ENTRY GROUP_ID="QIG-05.01" RESULT="UNKNOWN" STUDY_ID="STD-Exner_x002c_-2002">
<DESCRIPTION/>
</QUALITY_ITEM_DATA_ENTRY>
<QUALITY_ITEM_DATA_ENTRY GROUP_ID="QIG-05.01" RESULT="UNKNOWN" STUDY_ID="STD-Gomez_x002c_-1998">
<DESCRIPTION/>
</QUALITY_ITEM_DATA_ENTRY>
<QUALITY_ITEM_DATA_ENTRY GROUP_ID="QIG-05.01" RESULT="UNKNOWN" STUDY_ID="STD-Lee_x002c_-2006">
<DESCRIPTION/>
</QUALITY_ITEM_DATA_ENTRY>
<QUALITY_ITEM_DATA_ENTRY GROUP_ID="QIG-05.01" RESULT="UNKNOWN" STUDY_ID="STD-Lee_x002c_-2008">
<DESCRIPTION/>
</QUALITY_ITEM_DATA_ENTRY>
<QUALITY_ITEM_DATA_ENTRY GROUP_ID="QIG-05.01" RESULT="UNKNOWN" STUDY_ID="STD-Meehan_x002c_-2011">
<DESCRIPTION/>
</QUALITY_ITEM_DATA_ENTRY>
<QUALITY_ITEM_DATA_ENTRY GROUP_ID="QIG-05.01" RESULT="UNKNOWN" STUDY_ID="STD-Orrell_x002c_-2006">
<DESCRIPTION/>
</QUALITY_ITEM_DATA_ENTRY>
<QUALITY_ITEM_DATA_ENTRY GROUP_ID="QIG-05.01" RESULT="UNKNOWN" STUDY_ID="STD-Orrell_x002c_-2007">
<DESCRIPTION/>
</QUALITY_ITEM_DATA_ENTRY>
<QUALITY_ITEM_DATA_ENTRY GROUP_ID="QIG-05.01" RESULT="UNKNOWN" STUDY_ID="STD-Pohl_x002c_-2001">
<DESCRIPTION/>
</QUALITY_ITEM_DATA_ENTRY>
<QUALITY_ITEM_DATA_ENTRY GROUP_ID="QIG-05.01" RESULT="UNKNOWN" STUDY_ID="STD-Pohl_x002c_-2006-_x002d_-combined">
<DESCRIPTION/>
</QUALITY_ITEM_DATA_ENTRY>
<QUALITY_ITEM_DATA_ENTRY GROUP_ID="QIG-05.01" RESULT="UNKNOWN" STUDY_ID="STD-Pohl_x002c_-2006-_x002d_-mild-stroke-group">
<DESCRIPTION/>
</QUALITY_ITEM_DATA_ENTRY>
<QUALITY_ITEM_DATA_ENTRY GROUP_ID="QIG-05.01" RESULT="UNKNOWN" STUDY_ID="STD-Pohl_x002c_-2006-_x002d_-moderate-stroke-group">
<DESCRIPTION/>
</QUALITY_ITEM_DATA_ENTRY>
<QUALITY_ITEM_DATA_ENTRY GROUP_ID="QIG-05.01" RESULT="UNKNOWN" STUDY_ID="STD-Rosser_x002c_-2008">
<DESCRIPTION/>
</QUALITY_ITEM_DATA_ENTRY>
<QUALITY_ITEM_DATA_ENTRY GROUP_ID="QIG-05.01" RESULT="UNKNOWN" STUDY_ID="STD-Shin_x002c_-2005">
<DESCRIPTION/>
</QUALITY_ITEM_DATA_ENTRY>
</QUALITY_ITEM_DATA>
</QUALITY_ITEM>
<QUALITY_ITEM CORE_ITEM="YES" ID="QIT-06" LEVEL="STUDY" MODIFIED="2015-08-04 11:31:11 +0200" MODIFIED_BY="[Empty name]" NO="6">
<NAME>Selective reporting (reporting bias)</NAME>
<DESCRIPTION>
<P>Reporting bias due to selective outcome reporting</P>
</DESCRIPTION>
<QUALITY_ITEM_DATA>
<QUALITY_ITEM_DATA_ENTRY RESULT="UNKNOWN" STUDY_ID="STD-Boyd_x002c_-2001-_x002d_-combined">
<DESCRIPTION/>
</QUALITY_ITEM_DATA_ENTRY>
<QUALITY_ITEM_DATA_ENTRY RESULT="UNKNOWN" STUDY_ID="STD-Boyd_x002c_-2001-_x002d_-extended-practice-group">
<DESCRIPTION/>
</QUALITY_ITEM_DATA_ENTRY>
<QUALITY_ITEM_DATA_ENTRY RESULT="UNKNOWN" STUDY_ID="STD-Boyd_x002c_-2001-_x002d_-short-practice-group">
<DESCRIPTION/>
</QUALITY_ITEM_DATA_ENTRY>
<QUALITY_ITEM_DATA_ENTRY RESULT="UNKNOWN" STUDY_ID="STD-Boyd_x002c_-2003">
<DESCRIPTION/>
</QUALITY_ITEM_DATA_ENTRY>
<QUALITY_ITEM_DATA_ENTRY RESULT="UNKNOWN" STUDY_ID="STD-Boyd_x002c_-2004">
<DESCRIPTION/>
</QUALITY_ITEM_DATA_ENTRY>
<QUALITY_ITEM_DATA_ENTRY RESULT="UNKNOWN" STUDY_ID="STD-Boyd_x002c_-2007-_x002d_-combined">
<DESCRIPTION/>
</QUALITY_ITEM_DATA_ENTRY>
<QUALITY_ITEM_DATA_ENTRY RESULT="UNKNOWN" STUDY_ID="STD-Boyd_x002c_-2007-_x002d_-mild-stroke-group">
<DESCRIPTION/>
</QUALITY_ITEM_DATA_ENTRY>
<QUALITY_ITEM_DATA_ENTRY RESULT="UNKNOWN" STUDY_ID="STD-Boyd_x002c_-2007-_x002d_-moderate-stroke-group">
<DESCRIPTION/>
</QUALITY_ITEM_DATA_ENTRY>
<QUALITY_ITEM_DATA_ENTRY RESULT="UNKNOWN" STUDY_ID="STD-Boyd_x002c_-2009">
<DESCRIPTION/>
</QUALITY_ITEM_DATA_ENTRY>
<QUALITY_ITEM_DATA_ENTRY RESULT="UNKNOWN" STUDY_ID="STD-Dirnberger_x002c_-2010-Exp1">
<DESCRIPTION/>
</QUALITY_ITEM_DATA_ENTRY>
<QUALITY_ITEM_DATA_ENTRY RESULT="UNKNOWN" STUDY_ID="STD-Dirnberger_x002c_-2013">
<DESCRIPTION/>
</QUALITY_ITEM_DATA_ENTRY>
<QUALITY_ITEM_DATA_ENTRY RESULT="UNKNOWN" STUDY_ID="STD-Dovern_x002c_-2011-_x002d_-apraxic-group">
<DESCRIPTION/>
</QUALITY_ITEM_DATA_ENTRY>
<QUALITY_ITEM_DATA_ENTRY RESULT="UNKNOWN" STUDY_ID="STD-Dovern_x002c_-2011-_x002d_-combined">
<DESCRIPTION/>
</QUALITY_ITEM_DATA_ENTRY>
<QUALITY_ITEM_DATA_ENTRY RESULT="UNKNOWN" STUDY_ID="STD-Dovern_x002c_-2011-_x002d_-non_x002d_apraxic-group">
<DESCRIPTION/>
</QUALITY_ITEM_DATA_ENTRY>
<QUALITY_ITEM_DATA_ENTRY RESULT="UNKNOWN" STUDY_ID="STD-Exner_x002c_-2002">
<DESCRIPTION/>
</QUALITY_ITEM_DATA_ENTRY>
<QUALITY_ITEM_DATA_ENTRY RESULT="UNKNOWN" STUDY_ID="STD-Gomez_x002c_-1998">
<DESCRIPTION/>
</QUALITY_ITEM_DATA_ENTRY>
<QUALITY_ITEM_DATA_ENTRY RESULT="UNKNOWN" STUDY_ID="STD-Lee_x002c_-2006">
<DESCRIPTION/>
</QUALITY_ITEM_DATA_ENTRY>
<QUALITY_ITEM_DATA_ENTRY RESULT="UNKNOWN" STUDY_ID="STD-Lee_x002c_-2008">
<DESCRIPTION/>
</QUALITY_ITEM_DATA_ENTRY>
<QUALITY_ITEM_DATA_ENTRY RESULT="UNKNOWN" STUDY_ID="STD-Meehan_x002c_-2011">
<DESCRIPTION/>
</QUALITY_ITEM_DATA_ENTRY>
<QUALITY_ITEM_DATA_ENTRY RESULT="UNKNOWN" STUDY_ID="STD-Orrell_x002c_-2006">
<DESCRIPTION/>
</QUALITY_ITEM_DATA_ENTRY>
<QUALITY_ITEM_DATA_ENTRY RESULT="UNKNOWN" STUDY_ID="STD-Orrell_x002c_-2007">
<DESCRIPTION/>
</QUALITY_ITEM_DATA_ENTRY>
<QUALITY_ITEM_DATA_ENTRY RESULT="UNKNOWN" STUDY_ID="STD-Pohl_x002c_-2001">
<DESCRIPTION/>
</QUALITY_ITEM_DATA_ENTRY>
<QUALITY_ITEM_DATA_ENTRY RESULT="UNKNOWN" STUDY_ID="STD-Pohl_x002c_-2006-_x002d_-combined">
<DESCRIPTION/>
</QUALITY_ITEM_DATA_ENTRY>
<QUALITY_ITEM_DATA_ENTRY RESULT="UNKNOWN" STUDY_ID="STD-Pohl_x002c_-2006-_x002d_-mild-stroke-group">
<DESCRIPTION/>
</QUALITY_ITEM_DATA_ENTRY>
<QUALITY_ITEM_DATA_ENTRY RESULT="UNKNOWN" STUDY_ID="STD-Pohl_x002c_-2006-_x002d_-moderate-stroke-group">
<DESCRIPTION/>
</QUALITY_ITEM_DATA_ENTRY>
<QUALITY_ITEM_DATA_ENTRY RESULT="UNKNOWN" STUDY_ID="STD-Rosser_x002c_-2008">
<DESCRIPTION/>
</QUALITY_ITEM_DATA_ENTRY>
<QUALITY_ITEM_DATA_ENTRY RESULT="UNKNOWN" STUDY_ID="STD-Shin_x002c_-2005">
<DESCRIPTION/>
</QUALITY_ITEM_DATA_ENTRY>
</QUALITY_ITEM_DATA>
</QUALITY_ITEM>
<QUALITY_ITEM CORE_ITEM="YES" ID="QIT-07" LEVEL="STUDY" MODIFIED="2015-08-04 11:31:11 +0200" MODIFIED_BY="[Empty name]" NO="7">
<NAME>Other bias</NAME>
<DESCRIPTION>
<P>Bias due to problems not covered elsewhere in the table</P>
</DESCRIPTION>
<QUALITY_ITEM_DATA>
<QUALITY_ITEM_DATA_ENTRY RESULT="UNKNOWN" STUDY_ID="STD-Boyd_x002c_-2001-_x002d_-combined">
<DESCRIPTION/>
</QUALITY_ITEM_DATA_ENTRY>
<QUALITY_ITEM_DATA_ENTRY RESULT="UNKNOWN" STUDY_ID="STD-Boyd_x002c_-2001-_x002d_-extended-practice-group">
<DESCRIPTION/>
</QUALITY_ITEM_DATA_ENTRY>
<QUALITY_ITEM_DATA_ENTRY RESULT="UNKNOWN" STUDY_ID="STD-Boyd_x002c_-2001-_x002d_-short-practice-group">
<DESCRIPTION/>
</QUALITY_ITEM_DATA_ENTRY>
<QUALITY_ITEM_DATA_ENTRY RESULT="UNKNOWN" STUDY_ID="STD-Boyd_x002c_-2003">
<DESCRIPTION/>
</QUALITY_ITEM_DATA_ENTRY>
<QUALITY_ITEM_DATA_ENTRY RESULT="UNKNOWN" STUDY_ID="STD-Boyd_x002c_-2004">
<DESCRIPTION/>
</QUALITY_ITEM_DATA_ENTRY>
<QUALITY_ITEM_DATA_ENTRY RESULT="UNKNOWN" STUDY_ID="STD-Boyd_x002c_-2007-_x002d_-combined">
<DESCRIPTION/>
</QUALITY_ITEM_DATA_ENTRY>
<QUALITY_ITEM_DATA_ENTRY RESULT="UNKNOWN" STUDY_ID="STD-Boyd_x002c_-2007-_x002d_-mild-stroke-group">
<DESCRIPTION/>
</QUALITY_ITEM_DATA_ENTRY>
<QUALITY_ITEM_DATA_ENTRY RESULT="UNKNOWN" STUDY_ID="STD-Boyd_x002c_-2007-_x002d_-moderate-stroke-group">
<DESCRIPTION/>
</QUALITY_ITEM_DATA_ENTRY>
<QUALITY_ITEM_DATA_ENTRY RESULT="UNKNOWN" STUDY_ID="STD-Boyd_x002c_-2009">
<DESCRIPTION/>
</QUALITY_ITEM_DATA_ENTRY>
<QUALITY_ITEM_DATA_ENTRY RESULT="UNKNOWN" STUDY_ID="STD-Dirnberger_x002c_-2010-Exp1">
<DESCRIPTION/>
</QUALITY_ITEM_DATA_ENTRY>
<QUALITY_ITEM_DATA_ENTRY RESULT="UNKNOWN" STUDY_ID="STD-Dirnberger_x002c_-2013">
<DESCRIPTION/>
</QUALITY_ITEM_DATA_ENTRY>
<QUALITY_ITEM_DATA_ENTRY RESULT="UNKNOWN" STUDY_ID="STD-Dovern_x002c_-2011-_x002d_-apraxic-group">
<DESCRIPTION/>
</QUALITY_ITEM_DATA_ENTRY>
<QUALITY_ITEM_DATA_ENTRY RESULT="UNKNOWN" STUDY_ID="STD-Dovern_x002c_-2011-_x002d_-combined">
<DESCRIPTION/>
</QUALITY_ITEM_DATA_ENTRY>
<QUALITY_ITEM_DATA_ENTRY RESULT="UNKNOWN" STUDY_ID="STD-Dovern_x002c_-2011-_x002d_-non_x002d_apraxic-group">
<DESCRIPTION/>
</QUALITY_ITEM_DATA_ENTRY>
<QUALITY_ITEM_DATA_ENTRY RESULT="UNKNOWN" STUDY_ID="STD-Exner_x002c_-2002">
<DESCRIPTION/>
</QUALITY_ITEM_DATA_ENTRY>
<QUALITY_ITEM_DATA_ENTRY RESULT="UNKNOWN" STUDY_ID="STD-Gomez_x002c_-1998">
<DESCRIPTION/>
</QUALITY_ITEM_DATA_ENTRY>
<QUALITY_ITEM_DATA_ENTRY RESULT="UNKNOWN" STUDY_ID="STD-Lee_x002c_-2006">
<DESCRIPTION/>
</QUALITY_ITEM_DATA_ENTRY>
<QUALITY_ITEM_DATA_ENTRY RESULT="UNKNOWN" STUDY_ID="STD-Lee_x002c_-2008">
<DESCRIPTION/>
</QUALITY_ITEM_DATA_ENTRY>
<QUALITY_ITEM_DATA_ENTRY RESULT="UNKNOWN" STUDY_ID="STD-Meehan_x002c_-2011">
<DESCRIPTION/>
</QUALITY_ITEM_DATA_ENTRY>
<QUALITY_ITEM_DATA_ENTRY RESULT="UNKNOWN" STUDY_ID="STD-Orrell_x002c_-2006">
<DESCRIPTION/>
</QUALITY_ITEM_DATA_ENTRY>
<QUALITY_ITEM_DATA_ENTRY RESULT="UNKNOWN" STUDY_ID="STD-Orrell_x002c_-2007">
<DESCRIPTION/>
</QUALITY_ITEM_DATA_ENTRY>
<QUALITY_ITEM_DATA_ENTRY RESULT="UNKNOWN" STUDY_ID="STD-Pohl_x002c_-2001">
<DESCRIPTION/>
</QUALITY_ITEM_DATA_ENTRY>
<QUALITY_ITEM_DATA_ENTRY RESULT="UNKNOWN" STUDY_ID="STD-Pohl_x002c_-2006-_x002d_-combined">
<DESCRIPTION/>
</QUALITY_ITEM_DATA_ENTRY>
<QUALITY_ITEM_DATA_ENTRY RESULT="UNKNOWN" STUDY_ID="STD-Pohl_x002c_-2006-_x002d_-mild-stroke-group">
<DESCRIPTION/>
</QUALITY_ITEM_DATA_ENTRY>
<QUALITY_ITEM_DATA_ENTRY RESULT="UNKNOWN" STUDY_ID="STD-Pohl_x002c_-2006-_x002d_-moderate-stroke-group">
<DESCRIPTION/>
</QUALITY_ITEM_DATA_ENTRY>
<QUALITY_ITEM_DATA_ENTRY RESULT="UNKNOWN" STUDY_ID="STD-Rosser_x002c_-2008">
<DESCRIPTION/>
</QUALITY_ITEM_DATA_ENTRY>
<QUALITY_ITEM_DATA_ENTRY RESULT="UNKNOWN" STUDY_ID="STD-Shin_x002c_-2005">
<DESCRIPTION/>
</QUALITY_ITEM_DATA_ENTRY>
</QUALITY_ITEM_DATA>
</QUALITY_ITEM>
</QUALITY_ITEMS>
<SOF_TABLES/>
<ADDITIONAL_TABLES/>
<ANALYSES_AND_DATA CALCULATED_DATA="YES" MODIFIED="2016-04-20 10:06:46 +0200" MODIFIED_BY="[Empty name]">
<COMPARISON ID="CMP-001" MODIFIED="2016-04-20 09:57:46 +0200" MODIFIED_BY="[Empty name]" NO="1">
<NAME>IL after stroke - Mean difference</NAME>
<IV_OUTCOME CHI2="110.4162140539333" CI_END="92.88317696408419" CI_START="45.11431443508408" CI_STUDY="95" CI_TOTAL="95" DF="14" EFFECT_SIZE="68.99874569958413" ESTIMABLE="YES" I2="87.32070274284025" I2_Q="85.47737592538923" ID="CMP-001.01" LOG_CI_END="1.9679370615364444" LOG_CI_START="1.6543143621398486" LOG_DATA="NO" LOG_EFFECT_SIZE="1.8388411959444946" MODIFIED="2016-04-20 09:57:01 +0200" MODIFIED_BY="[Empty name]" NO="1" P_CHI2="0.0" P_Q="1.2400872506312943E-4" P_Z="1.4956746688873494E-8" Q="20.65742378641309" RANDOM="YES" SCALE="366.03191565730145" SHOW_PARTICIPANTS="NO" SORT_BY="EFFECT_SIZE" STUDIES="15" SUBGROUPS="YES" SUBGROUP_TEST="YES" TAU2="1788.1536295032063" TOTALS="YES" TOTAL_1="0" TOTAL_2="0" WEIGHT="100.00000000000001" Z="5.662058897363223">
<NAME>SRT/SHM - Unaffected Hand</NAME>
<GROUP_LABEL_1>Experimental</GROUP_LABEL_1>
<GROUP_LABEL_2>Control</GROUP_LABEL_2>
<GRAPH_LABEL_1>No Significant IL</GRAPH_LABEL_1>
<GRAPH_LABEL_2>Significant IL</GRAPH_LABEL_2>
<EFFECT_MEASURE>Mean Difference</EFFECT_MEASURE>
<IV_SUBGROUP CHI2="0.0" CI_END="351.1583432888425" CI_START="170.8416567111575" DF="0" EFFECT_SIZE="261.0" ESTIMABLE="YES" I2="0.0" ID="CMP-001.01.01" LOG_CI_END="2.545502991423129" LOG_CI_START="2.2325937742803377" LOG_EFFECT_SIZE="2.416640507338281" MODIFIED="2015-11-09 13:30:26 +0100" MODIFIED_BY="[Empty name]" NO="1" P_CHI2="1.0" P_Z="1.3957199935589939E-8" STUDIES="1" TAU2="0.0" TOTAL_1="0" TOTAL_2="0" WEIGHT="3.8037041262991913" Z="5.673913043478261">
<NAME>Supratentatorial Stroke - Cortical</NAME>
<IV_DATA CI_END="351.1583432888425" CI_START="170.8416567111575" EFFECT_SIZE="261.0" ESTIMABLE="YES" ESTIMATE="261.0" LOG_CI_END="0.0" LOG_CI_START="0.0" LOG_EFFECT_SIZE="0.0" MODIFIED="2015-11-09 09:59:09 +0100" MODIFIED_BY="[Empty name]" ORDER="130" SE="46.0" STUDY_ID="STD-Boyd_x002c_-2003" TOTAL_1="0" TOTAL_2="0" WEIGHT="3.8037041262991913"/>
</IV_SUBGROUP>
<IV_SUBGROUP CHI2="13.625" CI_END="144.43266159453876" CI_START="-69.02899186976813" DF="1" EFFECT_SIZE="37.70183486238532" ESTIMABLE="YES" I2="92.66055045871559" ID="CMP-001.01.02" LOG_CI_END="2.159665414468438" LOG_CI_START="NaN" LOG_EFFECT_SIZE="1.5763624868428683" MODIFIED="2015-11-09 13:30:26 +0100" MODIFIED_BY="[Empty name]" NO="2" P_CHI2="2.2319555424377135E-4" P_Z="0.4887225588382986" STUDIES="2" TAU2="5504.500000000002" TOTAL_1="0" TOTAL_2="0" WEIGHT="13.51093261097678" Z="0.692342041599596">
<NAME>Supratentatorial Stroke - Subcortical</NAME>
<IV_DATA CI_END="31.95906359804141" CI_START="-69.95906359804141" EFFECT_SIZE="-19.0" ESTIMABLE="YES" ESTIMATE="-19.0" LOG_CI_END="0.0" LOG_CI_START="0.0" LOG_EFFECT_SIZE="0.0" MODIFIED="2015-09-26 14:19:01 +0200" MODIFIED_BY="[Empty name]" ORDER="128" SE="26.0" STUDY_ID="STD-Shin_x002c_-2005" TOTAL_1="0" TOTAL_2="0" WEIGHT="6.026509505107944"/>
<IV_DATA CI_END="117.43949578356076" CI_START="62.56050421643924" EFFECT_SIZE="90.0" ESTIMABLE="YES" ESTIMATE="90.0" LOG_CI_END="0.0" LOG_CI_START="0.0" LOG_EFFECT_SIZE="0.0" MODIFIED="2015-09-26 14:19:01 +0200" MODIFIED_BY="[Empty name]" ORDER="127" SE="14.0" STUDY_ID="STD-Boyd_x002c_-2009" TOTAL_1="0" TOTAL_2="0" WEIGHT="7.484423105868836"/>
</IV_SUBGROUP>
<IV_SUBGROUP CHI2="70.59873137056937" CI_END="83.91708047949751" CI_START="36.513228036935814" DF="10" EFFECT_SIZE="60.215154258216664" ESTIMABLE="YES" I2="85.8354395243868" ID="CMP-001.01.03" LOG_CI_END="1.9238503661090025" LOG_CI_START="1.5624502294618292" LOG_EFFECT_SIZE="1.779705803259227" MODIFIED="2015-11-09 13:30:25 +0100" MODIFIED_BY="[Empty name]" NO="3" P_CHI2="3.397060410748054E-11" P_Z="6.380725377737247E-7" STUDIES="11" TAU2="1322.4766490998" TOTAL_1="0" TOTAL_2="0" WEIGHT="78.60243282234127" Z="4.979322463828452">
<NAME>Supratentatorial Stroke - Mixed Cortical/Subcortical or Unspecified</NAME>
<IV_DATA CI_END="34.359423752640865" CI_START="-28.35942375264087" EFFECT_SIZE="3.0" ESTIMABLE="YES" ESTIMATE="3.0" LOG_CI_END="0.0" LOG_CI_START="0.0" LOG_EFFECT_SIZE="0.0" MODIFIED="2015-11-09 09:59:45 +0100" MODIFIED_BY="[Empty name]" ORDER="131" SE="16.0" STUDY_ID="STD-Boyd_x002c_-2001-_x002d_-extended-practice-group" TOTAL_1="0" TOTAL_2="0" WEIGHT="7.264740309101127"/>
<IV_DATA CI_END="44.199279690801085" CI_START="-34.199279690801085" EFFECT_SIZE="5.0" ESTIMABLE="YES" ESTIMATE="5.0" LOG_CI_END="0.0" LOG_CI_START="0.0" LOG_EFFECT_SIZE="0.0" MODIFIED="2015-11-09 09:59:45 +0100" MODIFIED_BY="[Empty name]" ORDER="126" SE="20.0" STUDY_ID="STD-Boyd_x002c_-2001-_x002d_-short-practice-group" TOTAL_1="0" TOTAL_2="0" WEIGHT="6.786655685423184"/>
<IV_DATA CI_END="43.67971187632043" CI_START="12.320288123679566" EFFECT_SIZE="28.0" ESTIMABLE="YES" ESTIMATE="28.0" LOG_CI_END="0.0" LOG_CI_START="0.0" LOG_EFFECT_SIZE="0.0" MODIFIED="2015-11-09 09:59:35 +0100" MODIFIED_BY="[Empty name]" ORDER="138" SE="8.0" STUDY_ID="STD-Pohl_x002c_-2006-_x002d_-mild-stroke-group" TOTAL_1="0" TOTAL_2="0" WEIGHT="8.01782586157851"/>
<IV_DATA CI_END="51.5596038299406" CI_START="8.440396170059405" EFFECT_SIZE="30.0" ESTIMABLE="YES" ESTIMATE="30.0" LOG_CI_END="0.0" LOG_CI_START="0.0" LOG_EFFECT_SIZE="0.0" MODIFIED="2015-11-09 09:59:33 +0100" MODIFIED_BY="[Empty name]" ORDER="135" SE="11.0" STUDY_ID="STD-Lee_x002c_-2006" TOTAL_1="0" TOTAL_2="0" WEIGHT="7.778444353957828"/>
<IV_DATA CI_END="83.35942375264086" CI_START="20.64057624735913" EFFECT_SIZE="52.0" ESTIMABLE="YES" ESTIMATE="52.0" LOG_CI_END="0.0" LOG_CI_START="0.0" LOG_EFFECT_SIZE="0.0" MODIFIED="2015-11-09 09:59:31 +0100" MODIFIED_BY="[Empty name]" ORDER="134" SE="16.0" STUDY_ID="STD-Dovern_x002c_-2011-_x002d_-non_x002d_apraxic-group" TOTAL_1="0" TOTAL_2="0" WEIGHT="7.264740309101127"/>
<IV_DATA CI_END="88.27935172172099" CI_START="17.720648278279022" EFFECT_SIZE="53.0" ESTIMABLE="YES" ESTIMATE="53.0" LOG_CI_END="0.0" LOG_CI_START="0.0" LOG_EFFECT_SIZE="0.0" MODIFIED="2015-11-09 09:59:31 +0100" MODIFIED_BY="[Empty name]" ORDER="133" SE="18.0" STUDY_ID="STD-Dovern_x002c_-2011-_x002d_-apraxic-group" TOTAL_1="0" TOTAL_2="0" WEIGHT="7.030854698642444"/>
<IV_DATA CI_END="96.27935172172099" CI_START="25.720648278279022" EFFECT_SIZE="61.0" ESTIMABLE="YES" ESTIMATE="61.0" LOG_CI_END="0.0" LOG_CI_START="0.0" LOG_EFFECT_SIZE="0.0" MODIFIED="2015-11-09 09:59:28 +0100" MODIFIED_BY="[Empty name]" ORDER="139" SE="18.0" STUDY_ID="STD-Pohl_x002c_-2006-_x002d_-moderate-stroke-group" TOTAL_1="0" TOTAL_2="0" WEIGHT="7.030854698642444"/>
<IV_DATA CI_END="118.35942375264086" CI_START="55.640576247359135" EFFECT_SIZE="87.0" ESTIMABLE="YES" ESTIMATE="87.0" LOG_CI_END="0.0" LOG_CI_START="0.0" LOG_EFFECT_SIZE="0.0" MODIFIED="2015-11-09 09:59:24 +0100" MODIFIED_BY="[Empty name]" ORDER="136" SE="16.0" STUDY_ID="STD-Lee_x002c_-2008" TOTAL_1="0" TOTAL_2="0" WEIGHT="7.264740309101127"/>
<IV_DATA CI_END="132.43949578356074" CI_START="77.56050421643924" EFFECT_SIZE="105.0" ESTIMABLE="YES" ESTIMATE="105.0" LOG_CI_END="0.0" LOG_CI_START="0.0" LOG_EFFECT_SIZE="0.0" MODIFIED="2015-11-09 09:59:18 +0100" MODIFIED_BY="[Empty name]" ORDER="140" SE="14.0" STUDY_ID="STD-Boyd_x002c_-2007-_x002d_-mild-stroke-group" TOTAL_1="0" TOTAL_2="0" WEIGHT="7.484423105868836"/>
<IV_DATA CI_END="146.27935172172099" CI_START="75.72064827827901" EFFECT_SIZE="111.0" ESTIMABLE="YES" ESTIMATE="111.0" LOG_CI_END="0.0" LOG_CI_START="0.0" LOG_EFFECT_SIZE="0.0" MODIFIED="2015-11-09 09:59:18 +0100" MODIFIED_BY="[Empty name]" ORDER="132" SE="18.0" STUDY_ID="STD-Boyd_x002c_-2007-_x002d_-moderate-stroke-group" TOTAL_1="0" TOTAL_2="0" WEIGHT="7.030854698642444"/>
<IV_DATA CI_END="212.83895555166157" CI_START="99.16104444833843" EFFECT_SIZE="156.0" ESTIMABLE="YES" ESTIMATE="156.0" LOG_CI_END="0.0" LOG_CI_START="0.0" LOG_EFFECT_SIZE="0.0" MODIFIED="2015-11-09 09:59:12 +0100" MODIFIED_BY="[Empty name]" ORDER="137" SE="29.0" STUDY_ID="STD-Pohl_x002c_-2001" TOTAL_1="0" TOTAL_2="0" WEIGHT="5.648298792282195"/>
</IV_SUBGROUP>
<IV_SUBGROUP CHI2="0.0" CI_END="225.27845133522231" CI_START="56.72154866477767" DF="0" EFFECT_SIZE="141.0" ESTIMABLE="YES" I2="0.0" ID="CMP-001.01.04" LOG_CI_END="2.352719651937875" LOG_CI_START="1.7537480798510594" LOG_EFFECT_SIZE="2.1492191126553797" MODIFIED="2015-11-09 13:30:23 +0100" MODIFIED_BY="[Empty name]" NO="4" P_CHI2="1.0" P_Z="0.0010414988393233902" STUDIES="1" TAU2="0.0" TOTAL_1="0" TOTAL_2="0" WEIGHT="4.082930440382769" Z="3.2790697674418605">
<NAME>Cerebellar Stroke</NAME>
<IV_DATA CI_END="225.27845133522231" CI_START="56.72154866477767" EFFECT_SIZE="141.0" ESTIMABLE="YES" ESTIMATE="141.0" LOG_CI_END="0.0" LOG_CI_START="0.0" LOG_EFFECT_SIZE="0.0" MODIFIED="2015-11-09 09:59:15 +0100" MODIFIED_BY="[Empty name]" ORDER="129" SE="43.0" STUDY_ID="STD-Gomez_x002c_-1998" TOTAL_1="0" TOTAL_2="0" WEIGHT="4.082930440382769"/>
</IV_SUBGROUP>
</IV_OUTCOME>
<IV_OUTCOME CHI2="2.2285714285714286" CI_END="49.39608288421242" CI_START="31.96899648086695" CI_STUDY="95" CI_TOTAL="95" DF="2" EFFECT_SIZE="40.682539682539684" ESTIMABLE="YES" I2="10.256410256410259" I2_Q="0.0" ID="CMP-001.05" LOG_CI_END="1.6936925106802925" LOG_CI_START="1.5047290038143148" LOG_DATA="NO" LOG_EFFECT_SIZE="1.6094080567306623" MODIFIED="2016-04-20 09:57:01 +0200" MODIFIED_BY="[Empty name]" NO="5" P_CHI2="0.3281498844008036" P_Q="1.0" P_Z="5.64881695711452E-20" Q="0.0" RANDOM="NO" SCALE="140.14" SHOW_PARTICIPANTS="NO" SORT_BY="EFFECT_SIZE" STUDIES="3" SUBGROUPS="NO" SUBGROUP_TEST="YES" TAU2="0.0" TOTALS="YES" TOTAL_1="0" TOTAL_2="0" WEIGHT="100.0" Z="9.15084836695277">
<NAME>SRT - Both hands</NAME>
<GROUP_LABEL_1>No significant IL</GROUP_LABEL_1>
<GROUP_LABEL_2>Control</GROUP_LABEL_2>
<GRAPH_LABEL_1>No significant IL</GRAPH_LABEL_1>
<GRAPH_LABEL_2>Significant IL</GRAPH_LABEL_2>
<EFFECT_MEASURE>Mean Difference</EFFECT_MEASURE>
<IV_DATA CI_END="94.35852336614222" CI_START="-66.35852336614222" EFFECT_SIZE="14.0" ESTIMABLE="YES" ESTIMATE="14.0" LOG_CI_END="0.0" LOG_CI_START="0.0" LOG_EFFECT_SIZE="0.0" MODIFIED="2015-09-18 13:33:29 +0200" MODIFIED_BY="[Empty name]" ORDER="19" SE="41.0" STUDY_ID="STD-Dirnberger_x002c_-2010-Exp1" TOTAL_1="0" TOTAL_2="0" WEIGHT="1.1757789535567313"/>
<IV_DATA CI_END="48.599639845400546" CI_START="9.400360154599458" EFFECT_SIZE="29.0" ESTIMABLE="YES" ESTIMATE="29.0" LOG_CI_END="0.0" LOG_CI_START="0.0" LOG_EFFECT_SIZE="0.0" MODIFIED="2015-09-18 13:32:22 +0200" MODIFIED_BY="[Empty name]" ORDER="21" SE="10.0" STUDY_ID="STD-Exner_x002c_-2002" TOTAL_1="0" TOTAL_2="0" WEIGHT="19.764844209288654"/>
<IV_DATA CI_END="53.79981992270027" CI_START="34.20018007729973" EFFECT_SIZE="44.0" ESTIMABLE="YES" ESTIMATE="44.0" LOG_CI_END="0.0" LOG_CI_START="0.0" LOG_EFFECT_SIZE="0.0" MODIFIED="2015-09-18 13:33:29 +0200" MODIFIED_BY="[Empty name]" ORDER="20" SE="5.0" STUDY_ID="STD-Dirnberger_x002c_-2013" TOTAL_1="0" TOTAL_2="0" WEIGHT="79.05937683715462"/>
</IV_OUTCOME>
<IV_OUTCOME CHI2="42.64045658271223" CI_END="0.8278170307317599" CI_START="0.5368200851085781" CI_STUDY="95" CI_TOTAL="95" DF="20" EFFECT_SIZE="0.682318557920169" ESTIMABLE="YES" I2="53.09618704198251" I2_Q="0.0" ID="CMP-001.06" LOG_CI_END="-0.08206564307570004" LOG_CI_START="-0.27017124341909554" LOG_DATA="NO" LOG_EFFECT_SIZE="-0.16601281647808855" MODIFIED="2015-09-26 14:52:20 +0200" MODIFIED_BY="[Empty name]" NO="6" P_CHI2="0.002280056469943559" P_Q="1.0" P_Z="3.881297873564211E-20" Q="0.0" RANDOM="NO" SCALE="4.5088036692514395" SHOW_PARTICIPANTS="NO" SORT_BY="STUDY" STUDIES="21" SUBGROUPS="NO" SUBGROUP_TEST="YES" TAU2="0.0" TOTALS="YES" TOTAL_1="0" TOTAL_2="0" WEIGHT="100.00000000000004" Z="9.191297844332446">
<NAME>FunnelPlotAll</NAME>
<GROUP_LABEL_1>Experimental</GROUP_LABEL_1>
<GROUP_LABEL_2>Control</GROUP_LABEL_2>
<GRAPH_LABEL_1>Favours [experimental]</GRAPH_LABEL_1>
<GRAPH_LABEL_2>Favours [control]</GRAPH_LABEL_2>
<EFFECT_MEASURE>Std. Mean Difference</EFFECT_MEASURE>
<IV_DATA CI_END="1.784168666549847" CI_START="-1.6261686665498472" EFFECT_SIZE="0.079" ESTIMABLE="YES" ESTIMATE="0.079" LOG_CI_END="0.0" LOG_CI_START="0.0" LOG_EFFECT_SIZE="0.0" MODIFIED="2015-09-26 14:49:03 +0200" MODIFIED_BY="[Empty name]" ORDER="193" SE="0.87" STUDY_ID="STD-Boyd_x002c_-2001-_x002d_-extended-practice-group" TOTAL_1="0" TOTAL_2="0" WEIGHT="0.7280851654243962"/>
<IV_DATA CI_END="1.8060885945189273" CI_START="-1.6120885945189274" EFFECT_SIZE="0.097" ESTIMABLE="YES" ESTIMATE="0.097" LOG_CI_END="0.0" LOG_CI_START="0.0" LOG_EFFECT_SIZE="0.0" MODIFIED="2015-09-26 14:48:18 +0200" MODIFIED_BY="[Empty name]" ORDER="194" SE="0.872" STUDY_ID="STD-Boyd_x002c_-2001-_x002d_-short-practice-group" TOTAL_1="0" TOTAL_2="0" WEIGHT="0.7247491553080095"/>
<IV_DATA CI_END="4.949466445011061" CI_START="-0.8794664450110607" EFFECT_SIZE="2.035" ESTIMABLE="YES" ESTIMATE="2.035" LOG_CI_END="0.0" LOG_CI_START="0.0" LOG_EFFECT_SIZE="0.0" MODIFIED="2015-09-26 14:48:53 +0200" MODIFIED_BY="[Empty name]" ORDER="195" SE="1.487" STUDY_ID="STD-Boyd_x002c_-2003" TOTAL_1="0" TOTAL_2="0" WEIGHT="0.249229100855577"/>
<IV_DATA CI_END="5.592340034259191" CI_START="-0.9343400342591903" EFFECT_SIZE="2.329" ESTIMABLE="YES" ESTIMATE="2.329" LOG_CI_END="0.0" LOG_CI_START="0.0" LOG_EFFECT_SIZE="0.0" MODIFIED="2015-09-26 14:48:43 +0200" MODIFIED_BY="[Empty name]" ORDER="196" SE="1.665" STUDY_ID="STD-Boyd_x002c_-2004" TOTAL_1="0" TOTAL_2="0" WEIGHT="0.19878893730116617"/>
<IV_DATA CI_END="2.7313432167956653" CI_START="0.9046567832043347" EFFECT_SIZE="1.818" ESTIMABLE="YES" ESTIMATE="1.818" LOG_CI_END="0.0" LOG_CI_START="0.0" LOG_EFFECT_SIZE="0.0" MODIFIED="2015-09-26 14:50:32 +0200" MODIFIED_BY="[Empty name]" ORDER="197" SE="0.466" STUDY_ID="STD-Boyd_x002c_-2007-_x002d_-mild-stroke-group" TOTAL_1="0" TOTAL_2="0" WEIGHT="2.537750104577932"/>
<IV_DATA CI_END="2.692700839775309" CI_START="0.6072991602246909" EFFECT_SIZE="1.65" ESTIMABLE="YES" ESTIMATE="1.65" LOG_CI_END="0.0" LOG_CI_START="0.0" LOG_EFFECT_SIZE="0.0" MODIFIED="2015-09-26 14:50:26 +0200" MODIFIED_BY="[Empty name]" ORDER="198" SE="0.532" STUDY_ID="STD-Boyd_x002c_-2007-_x002d_-moderate-stroke-group" TOTAL_1="0" TOTAL_2="0" WEIGHT="1.9471410965491454"/>
<IV_DATA CI_END="2.616981992270027" CI_START="0.6570180077299729" EFFECT_SIZE="1.637" ESTIMABLE="YES" ESTIMATE="1.637" LOG_CI_END="0.0" LOG_CI_START="0.0" LOG_EFFECT_SIZE="0.0" MODIFIED="2015-09-26 14:48:31 +0200" MODIFIED_BY="[Empty name]" ORDER="199" SE="0.5" STUDY_ID="STD-Boyd_x002c_-2009" TOTAL_1="0" TOTAL_2="0" WEIGHT="2.204350646838902"/>
<IV_DATA CI_END="0.8055870344344195" CI_START="-0.6055870344344195" EFFECT_SIZE="0.1" ESTIMABLE="YES" ESTIMATE="0.1" LOG_CI_END="0.0" LOG_CI_START="0.0" LOG_EFFECT_SIZE="0.0" MODIFIED="2015-09-26 14:51:37 +0200" MODIFIED_BY="[Empty name]" ORDER="200" SE="0.36" STUDY_ID="STD-Dirnberger_x002c_-2010-Exp1" TOTAL_1="0" TOTAL_2="0" WEIGHT="4.252219611957758"/>
<IV_DATA CI_END="4.406808342410708" CI_START="0.9611916575892925" EFFECT_SIZE="2.684" ESTIMABLE="YES" ESTIMATE="2.684" LOG_CI_END="0.0" LOG_CI_START="0.0" LOG_EFFECT_SIZE="0.0" MODIFIED="2015-09-26 14:51:37 +0200" MODIFIED_BY="[Empty name]" ORDER="201" SE="0.879" STUDY_ID="STD-Dirnberger_x002c_-2013" TOTAL_1="0" TOTAL_2="0" WEIGHT="0.7132519005718378"/>
<IV_DATA CI_END="1.2187098436402954" CI_START="0.11329015635970474" EFFECT_SIZE="0.666" ESTIMABLE="YES" ESTIMATE="0.666" LOG_CI_END="0.0" LOG_CI_START="0.0" LOG_EFFECT_SIZE="0.0" MODIFIED="2015-09-26 14:49:46 +0200" MODIFIED_BY="[Empty name]" ORDER="202" SE="0.282" STUDY_ID="STD-Dovern_x002c_-2011-_x002d_-apraxic-group" TOTAL_1="0" TOTAL_2="0" WEIGHT="6.929828249455832"/>
<IV_DATA CI_END="0.9757525808152512" CI_START="0.16824741918474878" EFFECT_SIZE="0.572" ESTIMABLE="YES" ESTIMATE="0.572" LOG_CI_END="0.0" LOG_CI_START="0.0" LOG_EFFECT_SIZE="0.0" MODIFIED="2015-09-26 14:49:26 +0200" MODIFIED_BY="[Empty name]" ORDER="203" SE="0.206" STUDY_ID="STD-Dovern_x002c_-2011-_x002d_-non_x002d_apraxic-group" TOTAL_1="0" TOTAL_2="0" WEIGHT="12.98632438754184"/>
<IV_DATA CI_END="1.122550599964954" CI_START="0.09944940003504577" EFFECT_SIZE="0.611" ESTIMABLE="YES" ESTIMATE="0.611" LOG_CI_END="0.0" LOG_CI_START="0.0" LOG_EFFECT_SIZE="0.0" MODIFIED="2015-09-26 14:51:44 +0200" MODIFIED_BY="[Empty name]" ORDER="204" SE="0.261" STUDY_ID="STD-Exner_x002c_-2002" TOTAL_1="0" TOTAL_2="0" WEIGHT="8.089835171382179"/>
<IV_DATA CI_END="1.5091075026353988" CI_START="0.1488924973646012" EFFECT_SIZE="0.829" ESTIMABLE="YES" ESTIMATE="0.829" LOG_CI_END="0.0" LOG_CI_START="0.0" LOG_EFFECT_SIZE="0.0" MODIFIED="2015-09-26 14:51:19 +0200" MODIFIED_BY="[Empty name]" ORDER="205" SE="0.347" STUDY_ID="STD-Gomez_x002c_-1998" TOTAL_1="0" TOTAL_2="0" WEIGHT="4.576797927976526"/>
<IV_DATA CI_END="1.081670708011334" CI_START="0.07032929198866589" EFFECT_SIZE="0.576" ESTIMABLE="YES" ESTIMATE="0.576" LOG_CI_END="0.0" LOG_CI_START="0.0" LOG_EFFECT_SIZE="0.0" MODIFIED="2015-09-26 14:49:38 +0200" MODIFIED_BY="[Empty name]" ORDER="206" SE="0.258" STUDY_ID="STD-Lee_x002c_-2006" TOTAL_1="0" TOTAL_2="0" WEIGHT="8.279064685261185"/>
<IV_DATA CI_END="2.4073423164091667" CI_START="0.4826576835908334" EFFECT_SIZE="1.445" ESTIMABLE="YES" ESTIMATE="1.445" LOG_CI_END="0.0" LOG_CI_START="0.0" LOG_EFFECT_SIZE="0.0" MODIFIED="2015-09-26 14:50:18 +0200" MODIFIED_BY="[Empty name]" ORDER="207" SE="0.491" STUDY_ID="STD-Lee_x002c_-2008" TOTAL_1="0" TOTAL_2="0" WEIGHT="2.285902504592753"/>
<IV_DATA CI_END="2.207420587667089" CI_START="0.09457941233291067" EFFECT_SIZE="1.151" ESTIMABLE="YES" ESTIMATE="1.151" LOG_CI_END="0.0" LOG_CI_START="0.0" LOG_EFFECT_SIZE="0.0" MODIFIED="2015-09-26 14:51:02 +0200" MODIFIED_BY="[Empty name]" ORDER="208" SE="0.539" STUDY_ID="STD-Meehan_x002c_-2011" TOTAL_1="0" TOTAL_2="0" WEIGHT="1.8968944128297969"/>
<IV_DATA CI_END="1.1061538413563494" CI_START="0.4358461586436507" EFFECT_SIZE="0.771" ESTIMABLE="YES" ESTIMATE="0.771" LOG_CI_END="0.0" LOG_CI_START="0.0" LOG_EFFECT_SIZE="0.0" MODIFIED="2015-09-26 14:50:03 +0200" MODIFIED_BY="[Empty name]" ORDER="209" SE="0.171" STUDY_ID="STD-Pohl_x002c_-2001" TOTAL_1="0" TOTAL_2="0" WEIGHT="18.846402712278152"/>
<IV_DATA CI_END="1.2068308520731739" CI_START="0.21116914792682617" EFFECT_SIZE="0.709" ESTIMABLE="YES" ESTIMATE="0.709" LOG_CI_END="0.0" LOG_CI_START="0.0" LOG_EFFECT_SIZE="0.0" MODIFIED="2015-09-26 14:49:55 +0200" MODIFIED_BY="[Empty name]" ORDER="210" SE="0.254" STUDY_ID="STD-Pohl_x002c_-2006-_x002d_-mild-stroke-group" TOTAL_1="0" TOTAL_2="0" WEIGHT="8.541875840252425"/>
<IV_DATA CI_END="1.4956279708363782" CI_START="0.18637202916362183" EFFECT_SIZE="0.841" ESTIMABLE="YES" ESTIMATE="0.841" LOG_CI_END="0.0" LOG_CI_START="0.0" LOG_EFFECT_SIZE="0.0" MODIFIED="2015-09-26 14:50:09 +0200" MODIFIED_BY="[Empty name]" ORDER="211" SE="0.334" STUDY_ID="STD-Pohl_x002c_-2006-_x002d_-moderate-stroke-group" TOTAL_1="0" TOTAL_2="0" WEIGHT="4.940009158716029"/>
<IV_DATA CI_END="0.23575078004225392" CI_START="-0.7677507800422539" EFFECT_SIZE="-0.266" ESTIMABLE="YES" ESTIMATE="-0.266" LOG_CI_END="0.0" LOG_CI_START="0.0" LOG_EFFECT_SIZE="0.0" MODIFIED="2015-09-26 14:50:50 +0200" MODIFIED_BY="[Empty name]" ORDER="212" SE="0.256" STUDY_ID="STD-Rosser_x002c_-2008" TOTAL_1="0" TOTAL_2="0" WEIGHT="8.40893038497506"/>
<IV_DATA CI_END="1.5144871539005296" CI_START="-2.0604871539005294" EFFECT_SIZE="-0.273" ESTIMABLE="YES" ESTIMATE="-0.273" LOG_CI_END="0.0" LOG_CI_START="0.0" LOG_EFFECT_SIZE="0.0" MODIFIED="2015-09-26 14:48:03 +0200" MODIFIED_BY="[Empty name]" ORDER="213" SE="0.912" STUDY_ID="STD-Shin_x002c_-2005" TOTAL_1="0" TOTAL_2="0" WEIGHT="0.6625688453535288"/>
</IV_OUTCOME>
</COMPARISON>
<COMPARISON ID="CMP-002" MODIFIED="2016-04-20 10:06:46 +0200" MODIFIED_BY="[Empty name]" NO="2">
<NAME>IL after stroke - Standardized mean difference</NAME>
<IV_OUTCOME CHI2="7.013659712348465" CI_END="0.24848727133832144" CI_START="-0.46221638809394233" CI_STUDY="95" CI_TOTAL="95" DF="3" EFFECT_SIZE="-0.10686455837781045" ESTIMABLE="YES" I2="57.22632515635015" I2_Q="0.0" ID="CMP-002.01" LOG_CI_END="-0.6046958529230477" LOG_CI_START="NaN" LOG_DATA="NO" LOG_EFFECT_SIZE="NaN" MODIFIED="2016-04-20 10:06:41 +0200" MODIFIED_BY="[Empty name]" NO="1" P_CHI2="0.07146374767940877" P_Q="1.0" P_Z="0.5555810569831845" Q="0.0" RANDOM="NO" SCALE="3.86" SHOW_PARTICIPANTS="NO" SORT_BY="EFFECT_SIZE" STUDIES="4" SUBGROUPS="NO" SUBGROUP_TEST="YES" TAU2="0.0" TOTALS="YES" TOTAL_1="0" TOTAL_2="0" WEIGHT="100.0" Z="0.5894177773380357">
<NAME>All tasks combined - Affected hand</NAME>
<GROUP_LABEL_1>Experimental</GROUP_LABEL_1>
<GROUP_LABEL_2>Control</GROUP_LABEL_2>
<GRAPH_LABEL_1>No significant IL</GRAPH_LABEL_1>
<GRAPH_LABEL_2>Significant IL</GRAPH_LABEL_2>
<EFFECT_MEASURE>Std. Mean Difference</EFFECT_MEASURE>
<IV_DATA CI_END="0.2549891953620162" CI_START="-0.9209891953620162" EFFECT_SIZE="-0.333" ESTIMABLE="YES" ESTIMATE="-0.333" LOG_CI_END="0.0" LOG_CI_START="0.0" LOG_EFFECT_SIZE="0.0" MODIFIED="2015-09-18 12:25:32 +0200" MODIFIED_BY="[Empty name]" ORDER="150" SE="0.3" STUDY_ID="STD-Gomez_x002c_-1998" TOTAL_1="0" TOTAL_2="0" WEIGHT="36.524007263523494"/>
<IV_DATA CI_END="0.23575078004225392" CI_START="-0.7677507800422539" EFFECT_SIZE="-0.266" ESTIMABLE="YES" ESTIMATE="-0.266" LOG_CI_END="0.0" LOG_CI_START="0.0" LOG_EFFECT_SIZE="0.0" MODIFIED="2015-09-18 12:25:32 +0200" MODIFIED_BY="[Empty name]" ORDER="153" SE="0.256" STUDY_ID="STD-Rosser_x002c_-2008" TOTAL_1="0" TOTAL_2="0" WEIGHT="50.15809102961905"/>
<IV_DATA CI_END="3.4067138641958095" CI_START="-1.6147138641958096" EFFECT_SIZE="0.896" ESTIMABLE="YES" ESTIMATE="0.896" LOG_CI_END="0.0" LOG_CI_START="0.0" LOG_EFFECT_SIZE="0.0" MODIFIED="2015-09-18 12:25:32 +0200" MODIFIED_BY="[Empty name]" ORDER="152" SE="1.281" STUDY_ID="STD-Shin_x002c_-2005" TOTAL_1="0" TOTAL_2="0" WEIGHT="2.003192430360694"/>
<IV_DATA CI_END="2.207420587667089" CI_START="0.09457941233291067" EFFECT_SIZE="1.151" ESTIMABLE="YES" ESTIMATE="1.151" LOG_CI_END="0.0" LOG_CI_START="0.0" LOG_EFFECT_SIZE="0.0" MODIFIED="2015-09-18 12:25:32 +0200" MODIFIED_BY="[Empty name]" ORDER="151" SE="0.539" STUDY_ID="STD-Meehan_x002c_-2011" TOTAL_1="0" TOTAL_2="0" WEIGHT="11.314709276496757"/>
</IV_OUTCOME>
</COMPARISON>
<COMPARISON ID="CMP-003" MODIFIED="2016-04-20 10:00:51 +0200" MODIFIED_BY="[Empty name]" NO="3">
<NAME>IL in stroke versus controls - Mean difference</NAME>
<CONT_OUTCOME CHI2="26.361516975093707" CI_END="19.254133180281983" CI_START="-34.26671528467323" CI_STUDY="95" CI_TOTAL="95" DF="9" EFFECT_MEASURE="MD" EFFECT_SIZE="-7.506291052195624" ESTIMABLE="YES" I2="65.85932437612306" I2_Q="84.14138768154722" ID="CMP-003.01" MODIFIED="2015-11-09 13:40:22 +0100" MODIFIED_BY="[Empty name]" NO="1" P_CHI2="0.0017823702433968913" P_Q="2.843962107249576E-4" P_Z="0.5824776095535307" Q="18.917165889156994" RANDOM="YES" SCALE="260.69676536933406" SORT_BY="EFFECT_SIZE" STUDIES="10" SUBGROUPS="YES" SUBGROUP_TEST="YES" TAU2="1082.5295291753625" TOTALS="YES" TOTAL_1="228" TOTAL_2="167" UNITS="" WEIGHT="100.0" Z="0.5497693157615753">
<NAME>SRT/SHM - Unaffected hand</NAME>
<GROUP_LABEL_1>Stroke</GROUP_LABEL_1>
<GROUP_LABEL_2>Control</GROUP_LABEL_2>
<GRAPH_LABEL_1>Impaired IL</GRAPH_LABEL_1>
<GRAPH_LABEL_2>Preserved IL</GRAPH_LABEL_2>
<CONT_SUBGROUP CHI2="0.0" CI_END="232.26521364771207" CI_START="1.7347863522879408" DF="0" EFFECT_SIZE="117.0" ESTIMABLE="YES" I2="0.0" ID="CMP-003.01.01" MODIFIED="2015-11-09 13:38:19 +0100" MODIFIED_BY="[Empty name]" NO="1" P_CHI2="1.0" P_Z="0.0466502094441472" STUDIES="1" TAU2="0.0" TOTAL_1="5" TOTAL_2="5" WEIGHT="4.105120561819822" Z="1.9894622057618345">
<NAME>Supratentatorial Stroke - Cortical</NAME>
<CONT_DATA CI_END="232.26521364771207" CI_START="1.7347863522879408" EFFECT_SIZE="117.0" ESTIMABLE="YES" MEAN_1="261.0" MEAN_2="144.0" MODIFIED="2015-09-18 12:47:31 +0200" MODIFIED_BY="[Empty name]" ORDER="105" SD_1="102.0" SD_2="83.0" SE="58.80986311835797" STUDY_ID="STD-Boyd_x002c_-2003" TOTAL_1="5" TOTAL_2="5" WEIGHT="4.105120561819822"/>
</CONT_SUBGROUP>
<CONT_SUBGROUP CHI2="0.10586671098554096" CI_END="-39.40628129253212" CI_START="-123.46408600013865" DF="1" EFFECT_SIZE="-81.43518364633539" ESTIMABLE="YES" I2="0.0" ID="CMP-003.01.02" MODIFIED="2015-11-09 13:38:35 +0100" MODIFIED_BY="[Empty name]" NO="2" P_CHI2="0.7448998418516324" P_Z="1.4608887661849676E-4" STUDIES="2" TAU2="0.0" TOTAL_1="17" TOTAL_2="20" WEIGHT="18.59128071990198" Z="3.797625397818156">
<NAME>Supratentatorial Stroke - Subcortical</NAME>
<CONT_DATA CI_END="-27.008578780157563" CI_START="-150.99142121984244" EFFECT_SIZE="-89.0" ESTIMABLE="YES" MEAN_1="90.0" MEAN_2="179.0" MODIFIED="2015-09-18 12:47:20 +0200" MODIFIED_BY="[Empty name]" ORDER="103" SD_1="51.0" SD_2="102.0" SE="31.628857320248155" STUDY_ID="STD-Boyd_x002c_-2009" TOTAL_1="13" TOTAL_2="13" WEIGHT="8.949905233872762"/>
<CONT_DATA CI_END="-17.824118227956454" CI_START="-132.17588177204354" EFFECT_SIZE="-75.0" ESTIMABLE="YES" MEAN_1="-19.0" MEAN_2="56.0" MODIFIED="2015-09-18 12:47:24 +0200" MODIFIED_BY="[Empty name]" ORDER="111" SD_1="52.0" SD_2="35.0" SE="29.171904291629644" STUDY_ID="STD-Shin_x002c_-2005" TOTAL_1="4" TOTAL_2="7" WEIGHT="9.641375486029217"/>
</CONT_SUBGROUP>
<CONT_SUBGROUP CHI2="7.0195759397379245" CI_END="18.412879408586438" CI_START="-19.39916541609139" DF="5" EFFECT_SIZE="-0.49314300375247433" ESTIMABLE="YES" I2="28.770625990454423" ID="CMP-003.01.03" MODIFIED="2015-11-09 13:40:22 +0100" MODIFIED_BY="[Empty name]" NO="3" P_CHI2="0.21918857284688598" P_Z="0.9592270895376632" STUDIES="6" TAU2="157.76663871023646" TOTAL_1="192" TOTAL_2="132" WEIGHT="71.77762305157611" Z="0.05112352590632399">
<NAME>Supratentatorial Stroke - Mixed Subcortical/Cortical or Unspecified</NAME>
<CONT_DATA CI_END="4.434494705212835" CI_START="-78.43449470521284" EFFECT_SIZE="-37.0" ESTIMABLE="YES" MEAN_1="107.0" MEAN_2="144.0" MODIFIED="2015-09-18 12:46:47 +0200" MODIFIED_BY="[Empty name]" ORDER="106" SD_1="57.0" SD_2="75.0" SE="21.140436779472907" STUDY_ID="STD-Boyd_x002c_-2007-_x002d_-combined" TOTAL_1="28" TOTAL_2="17" WEIGHT="12.188638726790371"/>
<CONT_DATA CI_END="22.35245581686941" CI_START="-48.35245581686941" EFFECT_SIZE="-13.0" ESTIMABLE="YES" MEAN_1="41.0" MEAN_2="54.0" MODIFIED="2015-09-18 12:46:57 +0200" MODIFIED_BY="[Empty name]" ORDER="109" SD_1="54.0" SD_2="86.0" SE="18.03729869310103" STUDY_ID="STD-Pohl_x002c_-2006-_x002d_-combined" TOTAL_1="37" TOTAL_2="30" WEIGHT="13.241162582542527"/>
<CONT_DATA CI_END="26.9329805053217" CI_START="-36.9329805053217" EFFECT_SIZE="-5.0" ESTIMABLE="YES" MEAN_1="30.0" MEAN_2="35.0" MODIFIED="2015-08-06 12:35:13 +0200" MODIFIED_BY="[Empty name]" ORDER="112" SD_1="50.0" SD_2="53.0" SE="16.292636373527767" STUDY_ID="STD-Lee_x002c_-2006" TOTAL_1="20" TOTAL_2="20" WEIGHT="13.82950096839325"/>
<CONT_DATA CI_END="100.1207168837162" CI_START="-78.1207168837162" EFFECT_SIZE="11.0" ESTIMABLE="YES" MEAN_1="156.0" MEAN_2="145.0" MODIFIED="2015-08-06 12:25:59 +0200" MODIFIED_BY="[Empty name]" ORDER="108" SD_1="199.0" SD_2="210.0" SE="45.47058904484421" STUDY_ID="STD-Pohl_x002c_-2001" TOTAL_1="47" TOTAL_2="36" WEIGHT="5.917863099223748"/>
<CONT_DATA CI_END="45.944272657459784" CI_START="-19.944272657459784" EFFECT_SIZE="13.0" ESTIMABLE="YES" MEAN_1="53.0" MEAN_2="40.0" MODIFIED="2015-09-18 12:46:52 +0200" MODIFIED_BY="[Empty name]" ORDER="104" SD_1="84.0" SD_2="48.0" SE="16.80861123843091" STUDY_ID="STD-Dovern_x002c_-2011-_x002d_-combined" TOTAL_1="48" TOTAL_2="17" WEIGHT="13.656468336280733"/>
<CONT_DATA CI_END="68.06699032204978" CI_START="-6.066990322049783" EFFECT_SIZE="31.0" ESTIMABLE="YES" MEAN_1="87.0" MEAN_2="56.0" MODIFIED="2015-08-06 12:35:12 +0200" MODIFIED_BY="[Empty name]" ORDER="107" SD_1="56.0" SD_2="34.0" SE="18.91207727000571" STUDY_ID="STD-Lee_x002c_-2008" TOTAL_1="12" TOTAL_2="12" WEIGHT="12.943989338345485"/>
</CONT_SUBGROUP>
<CONT_SUBGROUP CHI2="0.0" CI_END="154.8118990440122" CI_START="-32.81189904401221" DF="0" EFFECT_SIZE="61.0" ESTIMABLE="YES" I2="0.0" ID="CMP-003.01.04" MODIFIED="2015-11-09 13:33:08 +0100" MODIFIED_BY="[Empty name]" NO="4" P_CHI2="1.0" P_Z="0.2025069210232353" STUDIES="1" TAU2="0.0" TOTAL_1="14" TOTAL_2="10" WEIGHT="5.525975666702087" Z="1.2744417741810377">
<NAME>Cerebellar Stroke</NAME>
<CONT_DATA CI_END="154.8118990440122" CI_START="-32.81189904401221" EFFECT_SIZE="61.0" ESTIMABLE="YES" MEAN_1="141.0" MEAN_2="80.0" MODIFIED="2015-09-18 12:47:05 +0200" MODIFIED_BY="[Empty name]" ORDER="110" SD_1="160.0" SD_2="68.0" SE="47.8640933119121" STUDY_ID="STD-Gomez_x002c_-1998" TOTAL_1="14" TOTAL_2="10" WEIGHT="5.525975666702087"/>
</CONT_SUBGROUP>
</CONT_OUTCOME>
<CONT_OUTCOME CHI2="1.0133383935246947" CI_END="-8.025819413173224" CI_START="-51.72881465092203" CI_STUDY="95" CI_TOTAL="95" DF="2" EFFECT_MEASURE="MD" EFFECT_SIZE="-29.87731703204763" ESTIMABLE="YES" I2="0.0" I2_Q="0.0" ID="CMP-003.05" MODIFIED="2015-09-18 13:28:29 +0200" MODIFIED_BY="[Empty name]" NO="5" P_CHI2="0.6024991149015159" P_Q="1.0" P_Z="0.007365788195541024" Q="0.0" RANDOM="NO" SCALE="165.15193853235877" SORT_BY="EFFECT_SIZE" STUDIES="3" SUBGROUPS="NO" SUBGROUP_TEST="YES" TAU2="0.0" TOTALS="YES" TOTAL_1="40" TOTAL_2="44" UNITS="" WEIGHT="100.0" Z="2.6798376184027846">
<NAME>SRT/SHM - Both hands</NAME>
<GROUP_LABEL_1>Stroke</GROUP_LABEL_1>
<GROUP_LABEL_2>Control</GROUP_LABEL_2>
<GRAPH_LABEL_1>Impaired IL</GRAPH_LABEL_1>
<GRAPH_LABEL_2>Preserved IL</GRAPH_LABEL_2>
<CONT_DATA CI_END="54.94246945745931" CI_START="-144.9424694574593" EFFECT_SIZE="-45.0" ESTIMABLE="YES" MEAN_1="14.0" MEAN_2="59.0" MODIFIED="2015-09-18 13:28:29 +0200" MODIFIED_BY="[Empty name]" ORDER="144" SD_1="131.0" SD_2="103.0" SE="50.99199283547696" STUDY_ID="STD-Dirnberger_x002c_-2010-Exp1" TOTAL_1="10" TOTAL_2="12" WEIGHT="4.780378254775613"/>
<CONT_DATA CI_END="-7.979793126929849" CI_START="-74.02020687307015" EFFECT_SIZE="-41.0" ESTIMABLE="YES" MEAN_1="44.0" MEAN_2="85.0" MODIFIED="2015-09-18 13:28:28 +0200" MODIFIED_BY="[Empty name]" ORDER="145" SD_1="15.0" SD_2="56.0" SE="16.84735389707634" STUDY_ID="STD-Dirnberger_x002c_-2013" TOTAL_1="10" TOTAL_2="12" WEIGHT="43.792812208208936"/>
<CONT_DATA CI_END="11.470979586514286" CI_START="-49.47097958651429" EFFECT_SIZE="-19.0" ESTIMABLE="YES" MEAN_1="29.0" MEAN_2="48.0" MODIFIED="2015-09-18 13:28:21 +0200" MODIFIED_BY="[Empty name]" ORDER="146" SD_1="45.0" SD_2="53.0" SE="15.546703830716014" STUDY_ID="STD-Exner_x002c_-2002" TOTAL_1="20" TOTAL_2="20" WEIGHT="51.42680953701546"/>
</CONT_OUTCOME>
</COMPARISON>
<COMPARISON ID="CMP-004" MODIFIED="2016-04-20 10:01:16 +0200" MODIFIED_BY="[Empty name]" NO="4">
<NAME>IL in stroke versus controls - Standardized mean difference</NAME>
<IV_OUTCOME CHI2="13.169297482642932" CI_END="0.1019620801061989" CI_START="-1.1132337396180771" CI_STUDY="95" CI_TOTAL="95" DF="2" EFFECT_SIZE="-0.5056358297559391" ESTIMABLE="YES" I2="84.813161046472" I2_Q="0.0" ID="CMP-004.02" LOG_CI_END="-0.9915613131652155" LOG_CI_START="NaN" LOG_DATA="NO" LOG_EFFECT_SIZE="NaN" MODIFIED="2015-09-18 13:31:18 +0200" MODIFIED_BY="[Empty name]" NO="2" P_CHI2="0.0013814211537576115" P_Q="1.0" P_Z="0.10287787900215549" Q="0.0" RANDOM="NO" SCALE="2.87" SHOW_PARTICIPANTS="YES" SORT_BY="EFFECT_SIZE" STUDIES="3" SUBGROUPS="NO" SUBGROUP_TEST="YES" TAU2="0.0" TOTALS="YES" TOTAL_1="27" TOTAL_2="26" WEIGHT="100.0" Z="1.631058961080903">
<NAME>All tasks combined - Affected Hand</NAME>
<GROUP_LABEL_1>Stroke</GROUP_LABEL_1>
<GROUP_LABEL_2>Control</GROUP_LABEL_2>
<GRAPH_LABEL_1>Impaired IL</GRAPH_LABEL_1>
<GRAPH_LABEL_2>Preserved IL</GRAPH_LABEL_2>
<EFFECT_MEASURE>Std. Mean Difference</EFFECT_MEASURE>
<IV_DATA CI_END="-0.8395375755444536" CI_START="-2.7524624244555467" EFFECT_SIZE="-1.796" ESTIMABLE="YES" ESTIMATE="-1.796" LOG_CI_END="0.0" LOG_CI_START="0.0" LOG_EFFECT_SIZE="0.0" MODIFIED="2015-09-18 13:31:18 +0200" MODIFIED_BY="[Empty name]" ORDER="155" SE="0.488" STUDY_ID="STD-Gomez_x002c_-1998" TOTAL_1="14" TOTAL_2="10" WEIGHT="40.35494097194535"/>
<IV_DATA CI_END="1.0554943569925186" CI_START="-1.7354943569925187" EFFECT_SIZE="-0.34" ESTIMABLE="YES" ESTIMATE="-0.34" LOG_CI_END="0.0" LOG_CI_START="0.0" LOG_EFFECT_SIZE="0.0" MODIFIED="2015-09-18 13:30:16 +0200" MODIFIED_BY="[Empty name]" ORDER="158" SE="0.712" STUDY_ID="STD-Shin_x002c_-2005" TOTAL_1="4" TOTAL_2="7" WEIGHT="18.95729520977258"/>
<IV_DATA CI_END="1.6495424964864664" CI_START="-0.25554249648646643" EFFECT_SIZE="0.697" ESTIMABLE="YES" ESTIMATE="0.697" LOG_CI_END="0.0" LOG_CI_START="0.0" LOG_EFFECT_SIZE="0.0" MODIFIED="2015-09-18 13:31:18 +0200" MODIFIED_BY="[Empty name]" ORDER="156" SE="0.486" STUDY_ID="STD-Meehan_x002c_-2011" TOTAL_1="9" TOTAL_2="9" WEIGHT="40.68776381828208"/>
</IV_OUTCOME>
</COMPARISON>
<COMPARISON ID="CMP-005" MODIFIED="2016-04-20 10:02:35 +0200" MODIFIED_BY="[Empty name]" NO="5">
<NAME>EL vs IL after stroke</NAME>
<CONT_OUTCOME CHI2="5.0759743411639935" CI_END="0.29270661733992753" CI_START="-1.3692834993960223" CI_STUDY="95" CI_TOTAL="95" DF="2" EFFECT_MEASURE="SMD" EFFECT_SIZE="-0.5382884410280474" ESTIMABLE="YES" I2="60.59869759819607" I2_Q="0.0" ID="CMP-005.01" MODIFIED="2016-04-20 10:02:31 +0200" MODIFIED_BY="[Empty name]" NO="1" P_CHI2="0.07902538797503778" P_Q="1.0" P_Z="0.20422947703483874" Q="0.0" RANDOM="NO" SCALE="5.107262590106792" SORT_BY="STUDY" STUDIES="3" SUBGROUPS="NO" SUBGROUP_TEST="YES" TAU2="0.0" TOTALS="YES" TOTAL_1="14" TOTAL_2="14" UNITS="" WEIGHT="100.00000000000001" Z="1.2695935397993754">
<NAME>El vs IL def</NAME>
<GROUP_LABEL_1>Explicit</GROUP_LABEL_1>
<GROUP_LABEL_2>Implicit</GROUP_LABEL_2>
<GRAPH_LABEL_1>Favours Implicit Learning</GRAPH_LABEL_1>
<GRAPH_LABEL_2>Favours Explicit Learning</GRAPH_LABEL_2>
<CONT_DATA CI_END="2.463137208278398" CI_START="-0.5926853970847873" EFFECT_SIZE="0.9352259055968054" ESTIMABLE="YES" MEAN_1="47.0" MEAN_2="5.0" MODIFIED="2015-09-26 13:10:32 +0200" MODIFIED_BY="[Empty name]" ORDER="129" SD_1="37.0" SD_2="41.0" SE="0.7795609076154266" STUDY_ID="STD-Boyd_x002c_-2001-_x002d_-short-practice-group" TOTAL_1="4" TOTAL_2="4" WEIGHT="29.58016520613297"/>
<CONT_DATA CI_END="0.2613018945384187" CI_START="-2.5266967430429537" EFFECT_SIZE="-1.1326974242522674" ESTIMABLE="YES" MEAN_1="138.0" MEAN_2="261.0" MODIFIED="2015-09-26 13:10:32 +0200" MODIFIED_BY="[Empty name]" ORDER="130" SD_1="94.0" SD_2="102.0" SE="0.7112372113908085" STUDY_ID="STD-Boyd_x002c_-2003" TOTAL_1="5" TOTAL_2="5" WEIGHT="35.53626332265627"/>
<CONT_DATA CI_END="0.224728870034546" CI_START="-2.589231426564723" EFFECT_SIZE="-1.1822512782650885" ESTIMABLE="YES" MEAN_1="4.2" MEAN_2="6.4" MODIFIED="2015-09-26 13:10:32 +0200" MODIFIED_BY="[Empty name]" ORDER="131" SD_1="0.9" SD_2="2.2" SE="0.7178602052883187" STUDY_ID="STD-Boyd_x002c_-2004" TOTAL_1="5" TOTAL_2="5" WEIGHT="34.883571471210765"/>
</CONT_OUTCOME>
</COMPARISON>
</ANALYSES_AND_DATA>
<FIGURES MODIFIED="2016-04-20 10:04:24 +0200" MODIFIED_BY="[Empty name]"/>
<FEEDBACK/>
<APPENDICES/>
<EXTENSIONS/>
</COCHRANE_REVIEW>
